# Supplementary material for: State of the Art of the Molecular Biology of the Interaction between Cocoa and Witches’ Broom Disease: A Systematic Review
Source: Int J Mol Sci. 2023 Mar 16;24(6):5684. doi: 10.3390/ijms24065684 (PMC10057015; doi:10.3390/ijms24065684)
Supplement: Supplementary file 1 [file ijms-24-05684-s001.zip]

Archive with 8 entries (8 files):
- Supplementary File S1. PRISMA_checklist .pdf
- Supplementary Table S1.xlsx
- Supplementary Table S2.pdf
- Supplementary Table S3.pdf
- Supplementary Table S4.pdf
- Supplementary Table S5.xlsx
- Supplementary Table S6.xlsx
- Systematic Review Protocol.pdf
