# Supplementary material for: State of the Art of the Molecular Biology of the Interaction between Cocoa and Witches’ Broom Disease: A Systematic Review
Source: Int J Mol Sci. 2023 Mar 16;24(6):5684. doi: 10.3390/ijms24065684 (PMC10057015; doi:10.3390/ijms24065684)
Supplement: Supplementary file 1 [file ijms-24-05684-s001.zip › Supplementary Table S1.xlsx]

## Sheet: HOST
Supplementary Table S1. Reported host genes.
aGene, ID, or code with which the genes were identified in each work; bProduct, function or process corresponding to the reported gene; cResistance level that the host presents in that gene expression: R, resistant; S, susceptible, MR, moderately resistant; dGene expression level at each observation time: Down, down-regulated; Up, up-regulated; NS, not significant; ND, not described; eTime after …
#	Gene/ID/Codea	Product/Function/Processb	Resistance/ susceptibilityc	Expressiond	Time after infectione	Host	Reference
1	TcSBP	Selnium binding protein	R	Down, Up, Up, Down, Down	24h, 8d, 15d, 30d, 45d	Theobroma cacao	Martins et al. 2019
2	No-Hit	No hit	R	Up, Up, Down, Down, Down	24h, 48h, 72h, 30d, 60d	Theobroma cacao	Junior et al., 2012
3	RGC2	Resistance gene candidate 2	R	Up, Up, NS, ND, ND	24h, 48h, 72h, 30d, 60d	Theobroma cacao	Junior et al., 2012
4	PPI	Peptidyl-prolyl cis–trans isomerase	R	Up, Up, NS, ND, ND	24h, 48h, 72h, 30d, 60d	Theobroma cacao	Junior et al., 2012
5	HRGP	Hydroxyproline rich glycoprotein	R	Up, NS, NS, ND, ND	24h, 48h, 72h, 30d, 60d	Theobroma cacao	Junior et al., 2012
6	PR10	Pathogenesis related protein 10	S	NS, Up, Up, Up, Up	24h, 48h, 72h, 30d, 60d	Theobroma cacao	Junior et al., 2012
7	MRG	MORF4-related gene	S	NS, NS, Up, NS, Up	24h, 48h, 72h, 30d, 60d	Theobroma cacao	Junior et al., 2012
8	LRP	Leucine-rich protein Membrane receptor	R	Up, Up, Up, Up, Up	24h, 48h, 72h, 120h, 240h	Theobroma cacao	Leal et al., 2007
9	LRP	Leucine-rich protein Membrane receptor	R	NS, Up, Up, NS, Down	24h, 48h, 72h, 120h, 240h	Theobroma cacao	Leal et al., 2007
10	LRP.2	Leucine-rich protein Membrane receptor	R	Up, Up, Up, Up, Down	24h, 48h, 72h, 120h, 240h	Theobroma cacao	Leal et al., 2007
11	WD.40	WD-repeat protein Signal transduction	R	NS, Up, Up, Up, Down	24h, 48h, 72h, 120h, 240h	Theobroma cacao	Leal et al., 2007
12	ERF	Ethylene-Response Factor 1 protein Transcription regulator	R	NS, Up, Up, Down, NS	24h, 48h, 72h, 120h, 240h	Theobroma cacao	Leal et al., 2007
13	NAM	No-Apical Meristem protein Transcription regulator	R	Up, Up, Up, Up, Up	24h, 48h, 72h, 120h, 240h	Theobroma cacao	Leal et al., 2007
14	SVP	Short Vegetative Phase protein Transcription regulator	R	NS, Up, Up, NS, Up	24h, 48h, 72h, 120h, 240h	Theobroma cacao	Leal et al., 2007
15	Hev	Hevein A pathogenesis related protein	R	NS, Up, Up, Up, Up	24h, 48h, 72h, 120h, 240h	Theobroma cacao	Leal et al., 2007
16	Thau	Thaumatin A pathogenesis related protein	R	Up, Up, Up, Up, Up	24h, 48h, 72h, 120h, 240h	Theobroma cacao	Leal et al., 2007
17	Chit	Chitinase Hydrolysis of chitin	R	NS, NS, Up, NS, NS	24h, 48h, 72h, 120h, 240h	Theobroma cacao	Leal et al., 2007
18	Gluc	Beta 1,3 glucanase Hydrolysis of glucan	R	NS, NS, Up, NS, NS	24h, 48h, 72h, 120h, 240h	Theobroma cacao	Leal et al., 2007
19	Cyst	Cysteine Proteinase Peptidase	R	NS, Up, Up, Up, Up	24h, 48h, 72h, 120h, 240h	Theobroma cacao	Leal et al., 2007
20	Perox	Peroxidase Catalyse oxidative reaction	R	Up, Up, Up, NS, NS	24h, 48h, 72h, 120h, 240h	Theobroma cacao	Leal et al., 2007
21	Perox	Peroxidase Catalyse oxidative reaction	R	NS, Up, Up, Up, Up	24h, 48h, 72h, 120h, 240h	Theobroma cacao	Leal et al., 2007
22	Caff	Caffeine synthase Biosynthesis of caffeine	R	NS, Up, Up, NS, Down	24h, 48h, 72h, 120h, 240h	Theobroma cacao	Leal et al., 2007
23	AR	Anthocyanidin reductase Biosynthesis of tannin and pro-anthocianydins	R	NS, Up, NS, NS, NS	24h, 48h, 72h, 120h, 240h	Theobroma cacao	Leal et al., 2007
24	LD	Leucoanthocyanidin dioxygenase Biosynthesis of anthocyanidin	R	NS, Down, Up, NS, Up	24h, 48h, 72h, 120h, 240h	Theobroma cacao	Leal et al., 2007
25	EH	Epoxide hydrolase Biosynthesis of cutin	R	NS, Up, Up, NS, Down	24h, 48h, 72h, 120h, 240h	Theobroma cacao	Leal et al., 2007
26	C.P450	Cytochrome P450 Oxidative degradation	R	Up, Up, Up, NS, Down	24h, 48h, 72h, 120h, 240h	Theobroma cacao	Leal et al., 2007
27	Cell	Endo-1 4-beta-glucanase Hydrolysis of cellulose	R	NS, Up, Up, Up, Down	24h, 48h, 72h, 120h, 240h	Theobroma cacao	Leal et al., 2007
28	USP	Universal Stress Proteint Response to stress	R	NS, Up, Up, Up, Up	24h, 48h, 72h, 120h, 240h	Theobroma cacao	Leal et al., 2007
29	EIG.7	Lipid-associated family protein Unknown	R	NS, Up, Up, NS, Down	24h, 48h, 72h, 120h, 240h	Theobroma cacao	Leal et al., 2007
30	ATS.3	Embryo-specific protein Unknown	R	NS, Up, Up, Up, Up	24h, 48h, 72h, 120h, 240h	Theobroma cacao	Leal et al., 2007
31	Tc03_g025550	TcLEG3 Vacuolar Processing Enzyme	R	NS, NS, NS, NS, NS, Down	0h, 24h, 48h, 72h, 15d, 45d	Theobroma cacao	Santana et al., 2016
32	Tc06_g006030	TcLEG6 Vacuolar Processing Enzyme	R	ND	0h, 24h, 48h, 72h, 15d, 45d	Theobroma cacao	Santana et al., 2016
33	Tc09_g004580	TcLEG9 Vacuolar Processing Enzyme	R	NS, Up, NS, NS, NS, Up	0h, 24h, 48h, 72h, 15d, 45d	Theobroma cacao	Santana et al., 2016
34	ND	Unknown function homologue to Orf107a	R	most abundant in library	ND	Theobroma cacao	Gesteira et al., 2007
35	ND	Metallothionein	R	most abundant in library/Down	ND	Theobroma cacao	Gesteira et al., 2007
36	ND	Trypsin inhibitor	R	most abundant in library/Up	ND	Theobroma cacao	Gesteira et al., 2007
37	ND	Pathogenesis-related protein 4b	R	most abundant in library/Up	ND	Theobroma cacao	Gesteira et al., 2007
38	ND	No homology	R	most abundant in library	ND	Theobroma cacao	Gesteira et al., 2007
39	ND	Ribosomal RNA	R	most abundant in library	ND	Theobroma cacao	Gesteira et al., 2007
40	ND	Unknown function	R	most abundant in library	ND	Theobroma cacao	Gesteira et al., 2007
41	ND	Metallothionein	R	most abundant in library	ND	Theobroma cacao	Gesteira et al., 2007
42	ND	No homology	R	most abundant in library	ND	Theobroma cacao	Gesteira et al., 2007
43	ND	Dehydrin	R	most abundant in library	ND	Theobroma cacao	Gesteira et al., 2007
44	ND	Metallothionein	S	most abundant in library	ND	Theobroma cacao	Gesteira et al., 2007
45	ND	Unknown function homologue to Orf107a	S	most abundant in library	ND	Theobroma cacao	Gesteira et al., 2007
46	ND	Metallothionein	S	most abundant in library/Up	ND	Theobroma cacao	Gesteira et al., 2007
47	ND	Ankyrin repeat protein	S	most abundant in library/Up	ND	Theobroma cacao	Gesteira et al., 2007
48	ND	Metallothionein	S	most abundant in library/Up	ND	Theobroma cacao	Gesteira et al., 2007
49	ND	Ankyrin repeat protein	S	most abundant in library	ND	Theobroma cacao	Gesteira et al., 2007
50	ND	Unknown function	S	most abundant in library	ND	Theobroma cacao	Gesteira et al., 2007
51	ND	Copper chaperone	S	most abundant in library	ND	Theobroma cacao	Gesteira et al., 2007
52	ND	Nuclear factor 1	S	most abundant in library	ND	Theobroma cacao	Gesteira et al., 2007
53	ND	Unknown function	S	most abundant in library	ND	Theobroma cacao	Gesteira et al., 2007
54	ND	Pathogenesis-related protein 10	S	Up	ND	Theobroma cacao	Gesteira et al., 2007
55	ND	NPR1/NIM1-interacting protein	S	Up	ND	Theobroma cacao	Gesteira et al., 2007
56	ND	Subtilase	R	Up	ND	Theobroma cacao	Gesteira et al., 2007
57	Tc04_t016130	WRKY transcription factor	R	NS, Down, NS, NS, NS, NS, NS, NS, Up	6h, 12h, 24h, 48h, 72h, 7d, 15d, 30d, 45d	Theobroma cacao	Monteiro et al., 2017
58	Tc06_t004420	WRKY transcription factor	R	NS, NS, NS, NS, NS, Up, Down, Down, Down	6h, 12h, 24h, 48h, 72h, 7d, 15d, 30d, 45d	Theobroma cacao	Monteiro et al., 2017
59	Tc09_t001530	WRKY transcription factor	R	NS, NS, NS, Down, Down, Up, Down, NS, NS	6h, 12h, 24h, 48h, 72h, 7d, 15d, 30d, 45d	Theobroma cacao	Monteiro et al., 2017
60	Tc10_t016570	WRKY transcription factor	R	Up, NS, NS, NS, NS, NS, NS, NS, Up	6h, 12h, 24h, 48h, 72h, 7d, 15d, 30d, 45d	Theobroma cacao	Monteiro et al., 2017
61	Tc06_t013130	WRKY transcription factor	R	NS, NS, Down, Down, NS, NS, Down, NS, NS	6h, 12h, 24h, 48h, 72h, 7d, 15d, 30d, 45d	Theobroma cacao	Monteiro et al., 2017
62	Tc01_t014750	WRKY transcription factor	R	NS, Up, NS, NS, NS, NS, Down, NS, NS	6h, 12h, 24h, 48h, 72h, 7d, 15d, 30d, 45d	Theobroma cacao	Monteiro et al., 2017
63	Tc01_t018460	WRKY transcription factor	R	Down, NS, NS, NS, Up, Down, NS, Down, NS	6h, 12h, 24h, 48h, 72h, 7d, 15d, 30d, 45d	Theobroma cacao	Monteiro et al., 2017
64	TcPR-1g	Pathogenese-related protein 1	Comum	Up	30d	Theobroma cacao	Pereira; Lacerda; Guimaraes et al., 2013
65	TcPR-1f	Pathogenese-related protein 1	Comum	NS	30d	Theobroma cacao	Pereira; Lacerda; Guimaraes et al., 2013
66	Thecc1EG028968	CC-NBS-LRR resistance protein	MR	Down, Up, NS, Down, Up	3h, 6h, 12h, 48h, 72h	Theobroma cacao	Royaert et al., 2016
67	Thecc1EG028968	CC-NBS-LRR resistance protein	R	Up, Down, Up, Up, NS	3h, 6h, 12h, 48h, 72h	Theobroma cacao	Royaert et al., 2016
68	Thecc1EG028973	CC-NBS-LRR resistance protein	R	ND	ND	Theobroma cacao	Royaert et al., 2016
69	Thecc1EG028972	NB-ARC domaincontaining disease resistance protein	R	ND	ND	Theobroma cacao	Royaert et al., 2016
70	Thecc1EG028979	Disease resistance-responsive familyprotein	R	ND	ND	Theobroma cacao	Royaert et al., 2016
71	Thecc1EG028962	hydroxyproline-rich glycoprotein family protein (HRGP)	R	ND	ND	Theobroma cacao	Royaert et al., 2016
72	Thecc1EG028959	Leaf senescence-associated receptor-like protein kinase	MR	NS, Up, Up, NS, NS	3h, 6h, 12h, 48h, 72h	Theobroma cacao	Royaert et al., 2016
73	Thecc1EG028959	Leaf senescence-associated receptor-like protein kinase	R	NS, Up, NS, Up, Up	3h, 6h, 12h, 48h, 72h	Theobroma cacao	Royaert et al., 2016
74	Thecc1EG032367	2-oxoglutarate and Fe(II)-dependent oxygenase superfamily protein	R	ND	ND	Theobroma cacao	Royaert et al., 2016
75	Thecc1EG032371	2-oxoglutarate and Fe(II)-dependent oxygenase superfamily protein	R	ND	ND	Theobroma cacao	Royaert et al., 2016
76	Thecc1EG032376	2-oxoglutarate and Fe(II)-dependent oxygenase superfamily protein	R	ND	ND	Theobroma cacao	Royaert et al., 2016
77	Thecc1EG032382	2-oxoglutarate and Fe(II)-dependent oxygenase superfamily protein	R	ND	ND	Theobroma cacao	Royaert et al., 2016
78	Thecc1EG032344	Aldolase-type TIM barrel family protein	MR	Down, Up, NS, NS, Up	3h, 6h, 12h, 48h, 72h	Theobroma cacao	Royaert et al., 2016
79	Thecc1EG032344	Aldolase-type TIM barrel family protein	R	Up, NS, NS, Up, Up	3h, 6h, 12h, 48h, 72h	Theobroma cacao	Royaert et al., 2016
80	Thecc1EG016564	Mitogen-activated protein kinase kinase 5, putative	MR	NS, Up, NS, NS, NS	3h, 6h, 12h, 48h, 72h	Theobroma cacao	Royaert et al., 2016
81	Thecc1EG016564	Mitogen-activated protein kinase kinase 5, putative	R	Up, NS, Down, Up, Up	3h, 6h, 12h, 48h, 72h	Theobroma cacao	Royaert et al., 2016
82	Thecc1EG016546	Glycosyl hydrolase superfamily protein	R	ND	ND	Theobroma cacao	Royaert et al., 2016
83	Thecc1EG016558	NDR1	R	ND	ND	Theobroma cacao	Royaert et al., 2016
84	Thecc1EG038262	RING/U-box superfamily protein	MR	Down, Up, Up, NS, NS	3h, 6h, 12h, 48h, 72h	Theobroma cacao	Royaert et al., 2016
85	Thecc1EG038262	RING/U-box superfamily protein	R	NS, NS, NS, Up	3h, 6h, 12h, 48h, 72h	Theobroma cacao	Royaert et al., 2016
86	Thecc1EG038259	RING/U-box superfamily protein	MR	Down, Up, NS, Down, NS	3h, 6h, 12h, 48h, 72h	Theobroma cacao	Royaert et al., 2016
87	Thecc1EG038259	RING/U-box superfamily protein	R	Up, NS, NS, Up, Up	3h, 6h, 12h, 48h, 72h	Theobroma cacao	Royaert et al., 2016
88	Thecc1EG038249	DNA-binding protein phosphatase 1	MR	Down, Up, NS, NS, NS	3h, 6h, 12h, 48h, 72h	Theobroma cacao	Royaert et al., 2016
89	Thecc1EG038249	DNA-binding protein phosphatase 1	R	Up, NS, NS, Up, Up	3h, 6h, 12h, 48h, 72h	Theobroma cacao	Royaert et al., 2016
90	Thecc1EG038261	Uveal autoantigen with coiled-coil domains and ankyrin repeats	MR	Up, Down, Up, Down, NS	3h, 6h, 12h, 48h, 72h	Theobroma cacao	Royaert et al., 2016
91	Thecc1EG038261	Uveal autoantigen with coiled-coil domains and ankyrin repeats	R	Down, Down, Up, Down, Down	3h, 6h, 12h, 48h, 72h	Theobroma cacao	Royaert et al., 2016
92	Thecc1EG038267	Serine/threonine protein kinase CTR1/EDR1 with an octicosapeptide/Phox/Bem1p domain	MR	NS, NS, NS, Down, Up	3h, 6h, 12h, 48h, 72h	Theobroma cacao	Royaert et al., 2016
93	Thecc1EG038267	Serine/threonine protein kinase CTR1/EDR1 with an octicosapeptide/Phox/Bem1p domain	R	Down, Down, Up, Down, NS	3h, 6h, 12h, 48h, 72h	Theobroma cacao	Royaert et al., 2016
94	Thecc1EG047089	RNA recognition motif (RRM)-containing protein	R	ND	ND	Theobroma cacao	Royaert et al., 2016
95	Thecc1EG037135	BURP domain-containing proteins	R	ND	ND	Theobroma cacao	Royaert et al., 2016
96	Thecc1EG037136	BURP domain-containing proteins	R	ND	ND	Theobroma cacao	Royaert et al., 2016
97	Thecc1EG016777	UDP-glucose pyrophosphorylase 2	R	ND	ND	Theobroma cacao	Royaert et al., 2016
98	Thecc1EG016815	Senescence-associated gene 10	R	ND	ND	Theobroma cacao	Royaert et al., 2016
99	Thecc1EG030016	Hypothetical protein	R	ND	ND	Theobroma cacao	Royaert et al., 2016
100	Thecc1EG028924	Leucine-rich repeat transmembrane protein kinase protein, putative	R	ND	ND	Theobroma cacao	Royaert et al., 2016
101	Thecc1EG028929	Leucine-rich repeat transmembrane protein kinase protein, putative	R	ND	ND	Theobroma cacao	Royaert et al., 2016
102	Thecc1EG030002	Sugar transporter 1	R	ND	ND	Theobroma cacao	Royaert et al., 2016
103	Thecc1EG037160	Enoyl-CoA hydratase/isomerase family isoform 2	R	ND	ND	Theobroma cacao	Royaert et al., 2016
104	Thecc1EG037152	Aspartate aminotransferase 3	R	ND	ND	Theobroma cacao	Royaert et al., 2016
105	Thecc1EG028960	Leucine-rich repeat protein kinase family protein, putative	MR	Down, Up, NS, Down, NS	3h, 6h, 12h, 48h, 72h	Theobroma cacao	Royaert et al., 2016
106	Thecc1EG028960	Leucine-rich repeat protein kinase family protein, putative	R	Down, NS, Down, Up, Up	3h, 6h, 12h, 48h, 72h	Theobroma cacao	Royaert et al., 2016
107	RGH1-8	Resistance gene homologues	RxS	ND	ND	Theobroma cacao	Brown et al., 2005
108	ND	Ankyrin repeat family protein	ND	ND	ND	Theobroma cacao	Lima et al., 2009
109	ND	Non-cell-autonomous heat shock cognate protein 70	ND	ND	ND	Theobroma cacao	Lima et al., 2009
110	ND	Pentameric polyubiquitin	ND	ND	ND	Theobroma cacao	Lima et al., 2009
111	ND	Proline-rich protein	ND	ND	ND	Theobroma cacao	Lima et al., 2009
112	ND	Putative CuZn-superoxide dismutase	ND	ND	ND	Theobroma cacao	Lima et al., 2009
113	ND	Putative calmodulin-binding protein	ND	ND	ND	Theobroma cacao	Lima et al., 2009
114	ND	Putative senescence-associated protein	ND	ND	ND	Theobroma cacao	Lima et al., 2009
115	ND	Superoxide dismutase	ND	ND	ND	Theobroma cacao	Lima et al., 2009
116	ND	Thioredoxin H-type (TRX-H)	ND	ND	ND	Theobroma cacao	Lima et al., 2009
117	ND	Translationally controlled tumor protein homolog (TCTP)	ND	ND	ND	Theobroma cacao	Lima et al., 2009
118	Glp	Oxalato oxidase tipo germinativo	R	NS, Up, NS	24h, 48h, 72h	Theobroma cacao	Dias et al., 2011
119	Glp	Oxalato oxidase tipo germinativo	S	NS, NS, NS	24h, 48h, 72h	Theobroma cacao	Dias et al., 2011
120	Apx	Ascorbato peroxidase	R	NS, Up, Up	24h, 48h, 72h	Theobroma cacao	Dias et al., 2011
121	Apx	Ascorbato peroxidase	S	NS, NS, NS	24h, 48h, 72h	Theobroma cacao	Dias et al., 2011
122	Dhir	Desidroascorbato redutase	R	NS, Up, NS	24h, 48h, 72h	Theobroma cacao	Dias et al., 2011
123	Dhir	Desidroascorbato redutase	S	NS, NS, NS	24h, 48h, 72h	Theobroma cacao	Dias et al., 2011
124	TcPR-4b	Pathogenese-related protein 4b	R	NS, Up, NS, Up, Up, Up, Down, Up, Up	24h, 48h, 72h, 8d, 15d, 30d, 45d, 60d, 90d	Theobroma cacao	Menezes et al., 2014
125	bZIP-RT42C09	bZIP transcription factor	R	Up, NS, NS, Up	24h, 48h, 72h, 15dai	Theobroma cacao	Lopes et al., 2010
126	bZIP-RT57A09	bZIP transcription factor	R	Up, NS, Up, NS	24h, 48h, 72h, 15dai	Theobroma cacao	Lopes et al., 2010
127	WRKY-RT43H02	WRKY transcription factor	R	Up, NS, Up, Up	24h, 48h, 72h, 15dai	Theobroma cacao	Lopes et al., 2010
128	LOX2	13-Lipoxygenase 2 (JA-related)	R		6h, 24h, 48h, 72h, 120h	Theobroma cacao	Litholdo et al., 2015
129	LOX6	Lipoxygenase 6 (JA-related)	R		6h, 24h, 48h, 72h, 120h	Theobroma cacao	Litholdo et al., 2015
130	AOS	Allene Oxide Synthase (JA-related)	R	Up 24h	6h, 24h, 48h, 72h, 120h	Theobroma cacao	Litholdo et al., 2015
131	AOS	Allene Oxide Synthase (JA-related)	S	Down (24h, 48h, 72h)	6h, 24h, 48h, 72h, 120h	Theobroma cacao	Litholdo et al., 2015
132	AOC1	Allene Oxide Cyclase (JA-related)	R		6h, 24h, 48h, 72h, 120h	Theobroma cacao	Litholdo et al., 2015
133	OPR3	12-Oxophytodienoic Acid Reductase (JA-related)	R		6h, 24h, 48h, 72h, 120h	Theobroma cacao	Litholdo et al., 2015
134	ACX1	Acyl-Coa Oxidase (JA-related)	R		6h, 24h, 48h, 72h, 120h	Theobroma cacao	Litholdo et al., 2015
135	MFP2	Multifunctional Protein (ET-related)	R		6h, 24h, 48h, 72h, 120h	Theobroma cacao	Litholdo et al., 2015
136	KAT2	Keto-Acyl-Coa Thiolase (ET-related)	R	Up (6h, 120h)	6h, 24h, 48h, 72h, 120h	Theobroma cacao	Litholdo et al., 2015
137	SAM	S-Adenosylmethionine Synthetase (ET-related)	R	Up 24h	6h, 24h, 48h, 72h, 120h	Theobroma cacao	Litholdo et al., 2015
138	SAM	S-Adenosylmethionine Synthetase (ET-related)	S	Up 120h	6h, 24h, 48h, 72h, 120h	Theobroma cacao	Litholdo et al., 2015
139	ACO	1-Aminocyclopropane-1-Carboxylic Acid Oxidase (ET-related)	S	Up (24h, 72h, 120h)	6h, 24h, 48h, 72h, 120h	Theobroma cacao	Litholdo et al., 2015
140	PAL	Phenylalanine Ammonia-Lyase (ET-related)	S	Up (6h, 24h, 48h)	6h, 24h, 48h, 72h, 120h	Theobroma cacao	Litholdo et al., 2015
141	JAZ	Jasmonate Zim-Domain Protein (ET-related)	R	Up (6h, 48h, 72h, 120h)	6h, 24h, 48h, 72h, 120h	Theobroma cacao	Litholdo et al., 2015
142	Tc02v2_g014130	G-type lectin S-receptor-like serine/threonine protein	Criollo	ND		Theobroma cacao	Osorio-Guarin et al., 2020
143	Tc03v2_g015970	Protein IWS1	Criollo	ND		Theobroma cacao	Osorio-Guarin et al., 2020
144	Tc02v2_g001650	Ion channel DMI1	Criollo	ND		Theobroma cacao	Osorio-Guarin et al., 2020
145	Tc02v2_g001090	Xyloglucan galactosyltransferase	Criollo	ND		Theobroma cacao	Osorio-Guarin et al., 2020
146	Thecc1EG015342	Protein IWS1	Matina	ND		Theobroma cacao	Osorio-Guarin et al., 2020
147	Thecc1EG006180	Ion channel DMI1	Matina	ND		Theobroma cacao	Osorio-Guarin et al., 2020
148	Thecc1EG006099	Xyloglucan galactosyltransferase	Matina	ND		Theobroma cacao	Osorio-Guarin et al., 2020
149	NA	Related to photosynthesis,	S	Down	30d	Theobroma cacao	Texeira et al., 2014
150	NA	Tetrapyrrole (chlorophyll chromophore) biosynthesis	S	Down	30d	Theobroma cacao	Texeira et al., 2014
151	NA	Starch biosynthesis	S	Down	30d	Theobroma cacao	Texeira et al., 2014
152	NA	Desaturation of fatty acids	S	Down	30d	Theobroma cacao	Texeira et al., 2014
153	NA	Nitrogen assimilation	S	Down	30d	Theobroma cacao	Texeira et al., 2014
154	NA	Secondary metabolism	S	Up	30d	Theobroma cacao	Texeira et al., 2014
155	NA	Cell wall modification	S	Up	30d	Theobroma cacao	Texeira et al., 2014
156	NA	Lipid degradation	S	Up	30d	Theobroma cacao	Texeira et al., 2014
157	NA	Related to defense	S	Overrepresented	30d	Theobroma cacao	Texeira et al., 2014
158	NA	Hormonal metabolism	S	Overrepresented	30d	Theobroma cacao	Texeira et al., 2014
159	NA	Signaling pathways	S	Overrepresented	30d	Theobroma cacao	Texeira et al., 2014
160	NA	Stress responses	S	Overrepresented	30d	Theobroma cacao	Texeira et al., 2014
161	NA	Cell wall modification	S	Overrepresented	30d	Theobroma cacao	Texeira et al., 2014
162	NA	Photosynthesis	S	Underrepresented	30d	Theobroma cacao	Texeira et al., 2014
163	NA	Chlorophyll biosynthesis	S	Underrepresented	30d	Theobroma cacao	Texeira et al., 2014
164	NA	Chloroplastic RNA polymerase	S	Underrepresented	30d	Theobroma cacao	Texeira et al., 2014
165	NA	Starch degradation/cleavage	S	Up	30d	Theobroma cacao	Texeira et al., 2014
166	NA	Sucrose degradation	S	Up	30d	Theobroma cacao	Texeira et al., 2014
167	NA	Sugar transport	S	Up	30d	Theobroma cacao	Texeira et al., 2014
168	NA	Lipid catabolism	S	Up	30d	Theobroma cacao	Texeira et al., 2014
169	NA	Gluconeogenesis	S	Up	30d	Theobroma cacao	Texeira et al., 2014
170	NA	FAD-dependent glycerol-3-phosphate dehydrogenase	S	Up	30d	Theobroma cacao	Texeira et al., 2014
171	NA	Catabolism of amino acids	S	Up	30d	Theobroma cacao	Texeira et al., 2014
172	NA	Nitrogen biosynthesis/catabolism	S	Up	30d	Theobroma cacao	Texeira et al., 2014
173	NA	Transporters of amino acids and peptides	S	Up	30d	Theobroma cacao	Texeira et al., 2014
174	TIP2;1	Tonoplast intrinsic gene subfamily	S	Up	30d	Theobroma cacao	Texeira et al., 2014
175	NA	PIN and PILS auxin transporters	S	Diferencial	30d	Theobroma cacao	Texeira et al., 2014
176	GH3	Primary auxin-responsive genes	S	significantly enriched	30d	Theobroma cacao	Texeira et al., 2014
177	Aux/IAA	Primary auxin-responsive genes	S	significantly enriched	30d	Theobroma cacao	Texeira et al., 2014
178	SAUR	Primary auxin-responsive genes	S	significantly enriched	30d	Theobroma cacao	Texeira et al., 2014
179	NA	genes involved in the gibberellin response	S	Up	30d	Theobroma cacao	Texeira et al., 2014
180	NA	a-amylases (gibberellin response)	S	Up	30d	Theobroma cacao	Texeira et al., 2014
181	NA	Invertases (gibberellin response)	S	Up	30d	Theobroma cacao	Texeira et al., 2014
182	GAST-like	Gibberellic acid stimulated transcript-like (gibberellin response)	S	Up	30d	Theobroma cacao	Texeira et al., 2014
183	NA	Pectinesterases (gibberellin response)	S	Up	30d	Theobroma cacao	Texeira et al., 2014
184	XTHs	Xyloglucan endotransglycosylase/hydroxylases (gibberellin response)	S	Up	30d	Theobroma cacao	Texeira et al., 2014
185	NA	Expansins (gibberellin response)	S	Up	30d	Theobroma cacao	Texeira et al., 2014
186	GID1-like	Gibberellin perception	S	Up	30d	Theobroma cacao	Texeira et al., 2014
187	GA3ox	Gibberellin biosynthesis	S	Up	30d	Theobroma cacao	Texeira et al., 2014
188	GA2ox	Gibberellin inactivation	S	Up	30d	Theobroma cacao	Texeira et al., 2014
189	IPT	Isopentenyltransferase (cytokinin biosynthesis)	S	Down	30d	Theobroma cacao	Texeira et al., 2014
190	NA	Cytokinin oxidases (cytokinin degradation)	S	Up	30d	Theobroma cacao	Texeira et al., 2014
191	NA	Cytokinin glucosyltransferases (cytokinin inactivation)	S	Up	30d	Theobroma cacao	Texeira et al., 2014
192	NA	Ethylene biosynthesis	S	Up	30d	Theobroma cacao	Texeira et al., 2014
193	ERF	Ethylene response factor	S	Up	30d	Theobroma cacao	Texeira et al., 2014
194	NA	Receptor-like kinases	S	Up	30d	Theobroma cacao	Texeira et al., 2014
195	NA	Receptor-like protein classes	S	Up	30d	Theobroma cacao	Texeira et al., 2014
196	NA	NB-LRR family receptors	S	Up	30d	Theobroma cacao	Texeira et al., 2014
197	PR-1	Pathogenese-related protein 1	S	Up	30d	Theobroma cacao	Texeira et al., 2014
198	PR-2	B-1-3-glucanases	S	Up	30d	Theobroma cacao	Texeira et al., 2014
199	PR-3	Pathogenese-related protein 3	S	Up	30d	Theobroma cacao	Texeira et al., 2014
200	PR-4	Pathogenese-related protein 4	S	Up	30d	Theobroma cacao	Texeira et al., 2014
201	PR-8	Pathogenese-related protein 8	S	Up	30d	Theobroma cacao	Texeira et al., 2014
202	PR-11	Chitinases	S	Up	30d	Theobroma cacao	Texeira et al., 2014
203	PR-5	Thaumatins	S	Up	30d	Theobroma cacao	Texeira et al., 2014
204	PR-6	Protease inhibitors	S	Up	30d	Theobroma cacao	Texeira et al., 2014
205	PR-9	Peroxidases	S	Up	30d	Theobroma cacao	Texeira et al., 2014
206	PR-10	Ribonucleases	S	Up	30d	Theobroma cacao	Texeira et al., 2014
207	NA	WRKY transcription factors	S	Up	30d	Theobroma cacao	Texeira et al., 2014
208	NA	Kunitz protease inhibitors	S	Up	30d	Theobroma cacao	Texeira et al., 2014
209	NA	NADPH oxidases	S	Up	30d	Theobroma cacao	Texeira et al., 2014
210	NA	Biosynthesis of flavonols	S	Up	30d	Theobroma cacao	Texeira et al., 2014
211	NA	Biosynthesis of anthocyaninins	S	Up	30d	Theobroma cacao	Texeira et al., 2014
212	NA	Biosynthesis of terpenoids	S	Up	30d	Theobroma cacao	Texeira et al., 2014
213	NA	Biosynthesis of alkaloids	S	Up	30d	Theobroma cacao	Texeira et al., 2014
214	NA	Lignin biosynthesis	S	Up	30d	Theobroma cacao	Texeira et al., 2014
215	NA	Cell-wall-modifying enzymes	S	Up	30d	Theobroma cacao	Texeira et al., 2014
216	NA	Biosynthesis of cellulose	S	Up	30d	Theobroma cacao	Texeira et al., 2014
217	NA	Biosynthesis of hemicellulose	S	Up	30d	Theobroma cacao	Texeira et al., 2014
218	TcBI-1	BAX inhibitor-1	R	Overexpressed	ND	Tomate (transformado com gene de T. cacao)	Scotton et al., 2017
219	TgPR3	Chitinase, putative	R	ND	ND	Theobroma grandiflorum	Mournet et al., 2020
220	Tccys4	Cystatin 4	R	Overexpressed	ND	Tabaco (com gene de T. cacao)	Santana et al., 2014
221	Atckx2	Citocinina oxidase-2	R	Overexpressed	ND	Solanum lycopersicum L	Costa et al., 2021
222	Solyc04g016430	Cytokinin hydroxylase	R	Down, Up, Up, Up	5d, 10d, 20d, 30d	Solanum lycopersicum L	Costa et al., 2021
223	Solyc01g088160	Cytokinin hydroxylase	R	Down, Up, Up, Up	5d, 10d, 20d, 30d	Solanum lycopersicum L	Costa et al., 2021
224	Solyc06g048930	Response regulator (RR)	R	Down, Up, Up, Up	5d, 10d, 20d, 30d	Solanum lycopersicum L	Costa et al., 2021
225	Solyc04g008110	Histidine kinase	R	Down, Up, Up, Up	5d, 10d, 20d, 30d	Solanum lycopersicum L	Costa et al., 2021
226	Solyc02g071220	Response regulator (RR)	R	Down, NS, Up, Up	5d, 10d, 20d, 30d	Solanum lycopersicum L	Costa et al., 2021
227	Solyc03g113720	Response regulator (RR)	R	Up, NS, Up, Up	5d, 10d, 20d, 30d	Solanum lycopersicum L	Costa et al., 2021
228	Solyc05g006420	Response regulator (RR)	R	NS, Up, Up, Up	5d, 10d, 20d, 30d	Solanum lycopersicum L	Costa et al., 2021
229	Solyc08g081960	Cytokinin response factor	R	NS, NS, Down, Down	5d, 10d, 20d, 30d	Solanum lycopersicum L	Costa et al., 2021
230	TgPR3	Chitinase	R	Up, Up, Up, Up	8h, 24h, 48h, 72h	Theobroma grandiflorum	Santana et al., 2020
231	TgPR4	Chitinase	S	Down, Down, Down, Down	8h, 24h, 48h, 72h	Theobroma grandiflorum	Santana et al., 2020
232	TgPR5	Osmotin	R	Up, Up, Up, Up	8h, 24h, 48h, 72h	Theobroma grandiflorum	Santana et al., 2020
233	TgPR6	Osmotin	S	Down, Down, Down, Down	8h, 24h, 48h, 72h	Theobroma grandiflorum	Santana et al., 2020
234	TgPR8	Chitinase	R	Up, Up, Up, Up	8h, 24h, 48h, 72h	Theobroma grandiflorum	Santana et al., 2020
235	TgPR9	Chitinase	S	Down, Down, Down, Down	8h, 24h, 48h, 72h	Theobroma grandiflorum	Santana et al., 2020
236	G-OXO	Oxalato oxidase	R	High, High, High, High	0h, 3d, 30d, 60d	Theobroma cacao	Ceita et al., 2007
237	G-OXO	Oxalato oxidase	S	High, High, High, Down	0h, 3d, 30d, 60d	Theobroma cacao	Ceita et al., 2007
238	Apx	Ascorbato peroxidase	R	Down, High, High, High	0h, 3d, 30d, 60d	Theobroma cacao	Ceita et al., 2007
239	Apx	Ascorbato peroxidase	S	High, Down, Down, Down	0h, 3d, 30d, 60d	Theobroma cacao	Ceita et al., 2007
240	Tcphyll	Phylloplanin	MR	Up, Down, NS, NS, Up	1d, 2d, 3d, 15d, 45d	Theobroma cacao	Freire et al., 2017
241	TcGlu2	B-1,3-1,4-glucanase	ND	ND	ND	Theobroma cacao	Britto et al., 2012
242	Tc09_g002230	Ascorbato peroxidase	ND	ND	ND	Theobroma cacao	Camillo et al., 2013
243	Tc04_g008850	Ascorbato peroxidase	ND	ND	ND	Theobroma cacao	Camillo et al., 2013
244	Tc08_g011120	Ascorbato peroxidase	ND	ND	ND	Theobroma cacao	Camillo et al., 2013
245	Tc02_g005070	Ascorbato peroxidase	ND	ND	ND	Theobroma cacao	Camillo et al., 2013
246	Tc01_g001420	Ascorbato peroxidase	ND	ND	ND	Theobroma cacao	Camillo et al., 2013
247	Tc05_g005840	Ascorbato peroxidase	ND	ND	ND	Theobroma cacao	Camillo et al., 2013
248	Tc09_g033010	Ascorbato peroxidase	ND	ND	ND	Theobroma cacao	Camillo et al., 2013
249	Tc08_g008660	Ascorbato peroxidase	ND	ND	ND	Theobroma cacao	Camillo et al., 2013
250	TcPHGPX	Phospholipid hydroperoxide glutathione peroxidase 1	R	D, D, NS, NS, NS, D, D, U, D	24h, 48h, 72h, 8d, 15d, 30d, 45d, 60d, 90d	Theobroma cacao	Martins et al., 2020
251	TcPHGPX	Phospholipid hydroperoxide glutathione peroxidase 2	S	U, U, D, D, NS, U, U, D, U	24h, 48h, 72h, 8d, 15d, 30d, 45d, 60d, 90d	Theobroma cacao	Martins et al., 2020
252	TcGPX2	Glutathione peroxidase	R	NS, NS, D, D, NS, D, D, D, NS	24h, 48h, 72h, 8d, 15d, 30d, 45d, 60d, 90d	Theobroma cacao	Martins et al., 2020
253	TcGPX2	Glutathione peroxidase	S	D, U, U, NS, NS, D, D, D, D	24h, 48h, 72h, 8d, 15d, 30d, 45d, 60d, 90d	Theobroma cacao	Martins et al., 2020
254	TcGPX4	Glutathione peroxidase	R	NS, NS, D, D, NS, D, D, U, NS	24h, 48h, 72h, 8d, 15d, 30d, 45d, 60d, 90d	Theobroma cacao	Martins et al., 2020
255	TcGPX4	Glutathione peroxidase	S	U, D, D, NS, NS, U, U, NS, D	24h, 48h, 72h, 8d, 15d, 30d, 45d, 60d, 90d	Theobroma cacao	Martins et al., 2020
256	TcGPX6	Glutathione peroxidase	R	NS, NS, NS, D, NS, U, U, U, D	24h, 48h, 72h, 8d, 15d, 30d, 45d, 60d, 90d	Theobroma cacao	Martins et al., 2020
257	TcGPX6	Glutathione peroxidase	S	U, D, D, D, NS, U, U, D, U	24h, 48h, 72h, 8d, 15d, 30d, 45d, 60d, 90d	Theobroma cacao	Martins et al., 2020
258	TcGPX8	Glutathione peroxidase	R	D, D, D, D, NS, D, U, U, NS	24h, 48h, 72h, 8d, 15d, 30d, 45d, 60d, 90d	Theobroma cacao	Martins et al., 2020
259	TcGPX8	Glutathione peroxidase	S	U, D, D, D, NS, U, U, NS, U	24h, 48h, 72h, 8d, 15d, 30d, 45d, 60d, 90d	Theobroma cacao	Martins et al., 2020
260	Tc CW-INV1	Cell wall invertase	S	Up, Down, Down, Down, Down	15d, 30d, 50d, 60d, 80d	Theobroma cacao	Barau et al., 2015
261	TcATG8i	8i protein related to autophagy	S	Up, Up, Up, Up, Up	15d, 30d, 50d, 60d, 80d	Theobroma cacao	Barau et al., 2015
262	TcAMY1	α-amilase	S	Up, Up, Up, Up, Up	15d, 30d, 50d, 60d, 80d	Theobroma cacao	Barau et al., 2015
263	TcDIN10	Raffinose galactosiltransferase	S	Up, Up, Up, Up, Up	15d, 30d, 50d, 60d, 80d	Theobroma cacao	Barau et al., 2015
264	TcDIN2	β-glicosidase	S	Down, Down, Down, Up, Up	15d, 30d, 50d, 60d, 80d	Theobroma cacao	Barau et al., 2015

## Sheet: PATHOGEN
Supplementary Table S1. Reported pathogen genes.
aGene, ID, or code with which the genes were identified in each work; bProduct, function or process corresponding to the reported gene; cPart of the fungus/plant, part of the fungus where the genes were studied; plant, when the genes were studied from the plant; dGene expression level at each condition or time: Down, down-regulated; Up, up-regulated; NS, not significant; ND, not described; NA, no…
#	Gene/ID/Codea	Product/Function/Processb	Part of the fungus/plantc	Expressiond	Stage/conditione	Host	Reference
1	MCL family 1	Cytochrome P450 monooxygenase	Hyphae	175 members*	Saprotrophic	Theobroma cacao	Mondego, et al., 2008
2	MCL family 11and 14	Cytochrome P450	Hyphae	52 members	Saprotrophic	Theobroma cacao	Mondego, et al., 2008
3	gnl|CDD|40168	Cytochrome P450	Hyphae	256 hits	Saprotrophic	Theobroma cacao	Mondego, et al., 2008
4	MCL family 2, 5 and 16	Gypsy like-retrotranspon	Hyphae	143, 82 and 39 members	Saprotrophic	Theobroma cacao	Mondego, et al., 2008
5	MCL family 4, 7, 8 and 13	Conserved hypothetical protein	Hyphae	84, 64, 59, and 46 members	Saprotrophic	Theobroma cacao	Mondego, et al., 2008
6	MCL family 3	Alcohol oxidases and GMC oxidoreductase	Hyphae	84 members	Saprotrophic	Theobroma cacao	Mondego, et al., 2008
7	MCL family 6	Serine threonine kinase	Hyphae	76 members	Saprotrophic	Theobroma cacao	Mondego, et al., 2008
8	MCL family 9	Proteins containing WD-40 and NACHT domain	Hyphae	57 members	Saprotrophic	Theobroma cacao	Mondego, et al., 2008
9	MCL family 10	No hits protein family	Hyphae	55 members	Saprotrophic	Theobroma cacao	Mondego, et al., 2008
10	MCL family 12	Serine threonine kinase	Hyphae	50 members	Saprotrophic	Theobroma cacao	Mondego, et al., 2008
11	MCL family 15	Carboxylesterase/lipase	Hyphae	41 members	Saprotrophic	Theobroma cacao	Mondego, et al., 2008
12	MCL family 17	Hexose transporter	Hyphae	38 members	Saprotrophic	Theobroma cacao	Mondego, et al., 2008
13	MCL family 19	MFS transporter	Hyphae	35 members	Saprotrophic	Theobroma cacao	Mondego, et al., 2008
14	MCL family 18	Splicing factor	Hyphae	35 members	Saprotrophic	Theobroma cacao	Mondego, et al., 2008
15	MCL family 20	Laccase – Mulitcopper oxidase	Hyphae	32 members	Saprotrophic	Theobroma cacao	Mondego, et al., 2008
16	MCL family 251	Transposon (Boto DNA transposon)	Hyphae	6 members	Saprotrophic	Theobroma cacao	Mondego, et al., 2008
17	NA	ABC transporters	Hyphae	NA	Saprotrophic	Theobroma cacao	Mondego, et al., 2008
18	NA	P-type ATPase superfamily	Hyphae	NA	Saprotrophic	Theobroma cacao	Mondego, et al., 2008
19	NA	Superoxide dismutases	Hyphae	NA	Saprotrophic	Theobroma cacao	Mondego, et al., 2008
20	NA	Catalases	Hyphae	NA	Saprotrophic	Theobroma cacao	Mondego, et al., 2008
21	NA	Peroxiredoxins	Hyphae	NA	Saprotrophic	Theobroma cacao	Mondego, et al., 2008
22	NA	Glutathione-system enzymes	Hyphae	NA	Saprotrophic	Theobroma cacao	Mondego, et al., 2008
23	NA	Thioredoxin-system enzymes	Hyphae	NA	Saprotrophic	Theobroma cacao	Mondego, et al., 2008
24	NA	Manganese dependent peroxidases	Hyphae	NA	Saprotrophic	Theobroma cacao	Mondego, et al., 2008
25	NA	Pherormone receptors	Hyphae	NA	Saprotrophic	Theobroma cacao	Mondego, et al., 2008
26	NA	Copia-like retrotransposons	Hyphae	NA	Saprotrophic	Theobroma cacao	Mondego, et al., 2008
27	NA	Genes similar to gibberellins-4 desaturase and gibberellins oxidases	Hyphae	NA	Saprotrophic	Theobroma cacao	Mondego, et al., 2008
28	NA	gene similar to plant nitrilases	Hyphae	NA	Saprotrophic	Theobroma cacao	Mondego, et al., 2008
29	NA	Tryptophan decarboxylase	Hyphae	NA	Saprotrophic	Theobroma cacao	Mondego, et al., 2008
30	NA	Copper amine oxidases	Hyphae	NA	Saprotrophic	Theobroma cacao	Mondego, et al., 2008
31	NA	Hypothetical indole-acetaldehyde oxidase	Hyphae	NA	Saprotrophic	Theobroma cacao	Mondego, et al., 2008
32	NA	Aromatic amino acid aminotransferase	Hyphae	NA	Saprotrophic	Theobroma cacao	Mondego, et al., 2008
33	NA	Probable elicitors	Hyphae	NA	Saprotrophic	Theobroma cacao	Mondego, et al., 2008
34	NA	Deuterolysin metalloproteases	Hyphae	NA	Saprotrophic	Theobroma cacao	Mondego, et al., 2008
35	NA	Aegerolysins	Hyphae	NA	Saprotrophic	Theobroma cacao	Mondego, et al., 2008
36	NA	Pathogenesis related proteins- 1 (PR-1)	Hyphae	NA	Saprotrophic	Theobroma cacao	Mondego, et al., 2008
37	NA	Pathogenesis related proteins-5 (PR-5; thaumatins)	Hyphae	NA	Saprotrophic	Theobroma cacao	Mondego, et al., 2008
38	NA	β-1,4 cellulases	Hyphae	NA	Saprotrophic	Theobroma cacao	Mondego, et al., 2008
39	NA	Exocellobiohydrolases	Hyphae	NA	Saprotrophic	Theobroma cacao	Mondego, et al., 2008
40	NA	Endo-beta-1,4-xylanases	Hyphae	NA	Saprotrophic	Theobroma cacao	Mondego, et al., 2008
41	NA	Endoglucanases	Hyphae	NA	Saprotrophic	Theobroma cacao	Mondego, et al., 2008
42	NA	Manganese dependent peroxidase	Hyphae	NA	Saprotrophic	Theobroma cacao	Mondego, et al., 2008
43	NA	Laccases	Hyphae	NA	Saprotrophic	Theobroma cacao	Mondego, et al., 2008
44	NA	Pectate lyases	Hyphae	NA	Saprotrophic	Theobroma cacao	Mondego, et al., 2008
45	NA	Polygalacturonases (pectinases)	Hyphae	NA	Saprotrophic	Theobroma cacao	Mondego, et al., 2008
46	NA	Pectin methylesterases (pectinesterase)	Hyphae	NA	Saprotrophic	Theobroma cacao	Mondego, et al., 2008
47	NA	Alternative oxidase (AOX)	Hyphae	NA	Saprotrophic	Theobroma cacao	Mondego, et al., 2008
48	NA	Enzymes of the peroxisomal glyoxylate cycle	Hyphae	NA	Saprotrophic	Theobroma cacao	Mondego, et al., 2008
49	NA	Methanol oxidase	Hyphae	NA	Saprotrophic	Theobroma cacao	Mondego, et al., 2008
50	NA	Genes involved in glycerol metabolism and uptake	Hyphae	NA	Saprotrophic	Theobroma cacao	Mondego, et al., 2008
51	NA	Secreted glucoamylase	Hyphae	NA	Saprotrophic	Theobroma cacao	Mondego, et al., 2008
52	NA	C. lindemuthianumnitrogen regulator 1 (CLNR1)	Hyphae	NA	Saprotrophic	Theobroma cacao	Mondego, et al., 2008
53	NA	Gene similar to NPR2	Hyphae	NA	Saprotrophic	Theobroma cacao	Mondego, et al., 2008
54	NA	Enzymes involved in alternative nitrogen sources uptake and metabolism	Hyphae	NA	Saprotrophic	Theobroma cacao	Mondego, et al., 2008
55	Mp-mox	Metanol oxidase	Biotrophic-like mycelia	Up, Up	Methanol, pectina	Theobroma cacao	Oliveira et al., 2012
56	Mp-mox	Metanol oxidase	Necrotrophic mycelia	Up, Up	Methanol, pectina	Theobroma cacao	Oliveira et al., 2012
57	Mp-pme	Pectina metilesterase	Biotrophic-like mycelia	NS, Up	Methanol, pectina	Theobroma cacao	Oliveira et al., 2012
58	Mp-pme	Pectina metilesterase	Necrotrophic mycelia	NS, Up	Methanol, pectina	Theobroma cacao	Oliveira et al., 2012
59	Mp-mox	Metanol oxidase	Plant infected	Down, Down, Up	GB1, GB2, necrose	Theobroma cacao	Oliveira et al., 2012
60	Mp-pme	Pectina metilesterase	Plant infected	Down, Down, Up	GB1, GB2, necrose	Theobroma cacao	Oliveira et al., 2012
61	MpPR-1d	Pathogenese related protein 1	Necrotrophic mycelia	NS, Down	α-tomatin, eugenol	Theobroma cacao	Vasconcelos et al., 2021
62	MpPR-1e	Pathogenese related protein 1	Necrotrophic mycelia	NS, Down	α-tomatin, eugenol	Theobroma cacao	Vasconcelos et al., 2021
63	MpPR-1f	Pathogenese related protein 1	Necrotrophic mycelia	Up, NS	α-tomatin, eugenol	Theobroma cacao	Vasconcelos et al., 2021
64	MpPR-1k	Pathogenese related protein 1	Necrotrophic mycelia	NS, Down	α-tomatin, eugenol	Theobroma cacao	Vasconcelos et al., 2021
65	MpPR-1a	Pathogenese related protein 1	Necrotrophic mycelia	NS, NS	α-tomatin, eugenol	Theobroma cacao	Vasconcelos et al., 2021
66	MpPR-1b	Pathogenese related protein 1	Necrotrophic mycelia	NS, NS	α-tomatin, eugenol	Theobroma cacao	Vasconcelos et al., 2021
67	MpPR-1c	Pathogenese related protein 1	Necrotrophic mycelia	NS, NS	α-tomatin, eugenol	Theobroma cacao	Vasconcelos et al., 2021
68	MpPR-1g	Pathogenese related protein 1	Necrotrophic mycelia	NS, NS	α-tomatin, eugenol	Theobroma cacao	Vasconcelos et al., 2021
69	MpPR-1h	Pathogenese related protein 1	Necrotrophic mycelia	NS, NS	α-tomatin, eugenol	Theobroma cacao	Vasconcelos et al., 2021
70	MpPR-1i	Pathogenese related protein 1	Necrotrophic mycelia	NS, NS	α-tomatin, eugenol	Theobroma cacao	Vasconcelos et al., 2021
71	MpPR-1j	Pathogenese related protein 1	Necrotrophic mycelia	NS, NS	α-tomatin, eugenol	Theobroma cacao	Vasconcelos et al., 2021
72	ERG11	lanosterol 14α-desmetilase	Mycelial stage	Highly expressed	NA	Theobroma cacao	Ceita et al., 2014
73	MpINV1	Invertase	ND	Up, NS, NS, NS, NS	15d, 30d, 50d 60d, 80d	Theobroma cacao	Barau, et al., 2015
74	MpNEP2	Necrosis- and ethylene-inducing protein 2	ND	Up, Up	Carbon starvation, carbon with rapamycin	Theobroma cacao	Barau, et al., 2015
75	MpNEP1	Necrosis- and ethylene-inducing protein 1	Mycelia	Up, Up	Biotrophic, sapotrophic	Theobroma cacao	Garcia et al., 2007
76	MpNEP2	Necrosis- and ethylene-inducing protein 2	Mycelia	Up, Down	Biotrophic, sapotrophic	Theobroma cacao	Garcia et al., 2007
77	MpNEP1	Necrosis- and ethylene-inducing protein 1	Plant	Expressed	Infected	Theobroma cacao	Garcia et al., 2007
78	RICIN	RICIN-lectine repeat	Saprotrophic mycelia	Up	RT-PCR (ref: DNA microarray)	Theobroma cacao	Rincones et al., 2008
79	CHISV	Chitin synthase V	Saprotrophic mycelia	Down	RT-PCR (ref: DNA microarray)	Theobroma cacao	Rincones et al., 2008
80	LIP	Lipase	Saprotrophic mycelia	Up	RT-PCR (ref: DNA microarray)	Theobroma cacao	Rincones et al., 2008
81	LACCA	Laccase	Saprotrophic mycelia	Up	RT-PCR (ref: DNA microarray)	Theobroma cacao	Rincones et al., 2008
82	ALOX	Alcohol oxidase	Saprotrophic mycelia	Up	RT-PCR (ref: DNA microarray)	Theobroma cacao	Rincones et al., 2008
83	DPP	Dipeptidyl peptidase	Saprotrophic mycelia	Up	RT-PCR (ref: DNA microarray)	Theobroma cacao	Rincones et al., 2008
84	MFS	MFS transporter	Saprotrophic mycelia	Equal	RT-PCR (ref: DNA microarray)	Theobroma cacao	Rincones et al., 2008
85	PR-1	Pathogenicity-related protein 1	Saprotrophic mycelia	Equal	RT-PCR (ref: DNA microarray)	Theobroma cacao	Rincones et al., 2008
86	AROM	Arom polypeptide	Saprotrophic mycelia	Down	RT-PCR (ref: DNA microarray)	Theobroma cacao	Rincones et al., 2008
87	RAS	Ras-like protein	Saprotrophic mycelia	Up	RT-PCR (ref: DNA microarray)	Theobroma cacao	Rincones et al., 2008
88	HMPP	HMPP kinase	Saprotrophic mycelia	Up	RT-PCR (ref: DNA microarray)	Theobroma cacao	Rincones et al., 2008
89	SP1	Mediator complex subunit	Saprotrophic mycelia	Up	RT-PCR (ref: DNA microarray)	Theobroma cacao	Rincones et al., 2008
90	CYTcP	Cytochrome C oxidase	Saprotrophic mycelia	Up	RT-PCR (ref: DNA microarray)	Theobroma cacao	Rincones et al., 2008
91	MONOX	Monooxigenase	Saprotrophic mycelia	Up	RT-PCR (ref: DNA microarray)	Theobroma cacao	Rincones et al., 2008
92	UGEP	UDP-glucose epimerase	Saprotrophic mycelia	Down	RT-PCR (ref: DNA microarray)	Theobroma cacao	Rincones et al., 2008
93	TYR	Tyrosinase	Saprotrophic mycelia	Down	RT-PCR (ref: DNA microarray)	Theobroma cacao	Rincones et al., 2008
94	SRDK	Signal receiver domain kinase	Saprotrophic mycelia	Up	RT-PCR (ref: DNA microarray)	Theobroma cacao	Rincones et al., 2008
95	INT	Reverse-transcriptase integrase	Saprotrophic mycelia	Down	RT-PCR (ref: DNA microarray)	Theobroma cacao	Rincones et al., 2008
96	PMEVK	Phosphomevalonate kinase	Saprotrophic mycelia	Up	RT-PCR (ref: DNA microarray)	Theobroma cacao	Rincones et al., 2008
97	NHSAP	Unknown saprotrophic	Mycelia	Up, Down	Biotrophic-like, sapotrophic	Theobroma cacao	Rincones et al., 2008
98	GABAT	GABA transporter	Mycelia	Up, Down	Biotrophic-like, sapotrophic	Theobroma cacao	Rincones et al., 2008
99	STOM	Stomatin	Mycelia	Up, Down	Biotrophic-like, sapotrophic	Theobroma cacao	Rincones et al., 2008
100	CUT	Copper transporter	Mycelia	Up, Down	Biotrophic-like, sapotrophic	Theobroma cacao	Rincones et al., 2008
101	COX	Cytochrome C oxidase	Mycelia	Down, Up	Biotrophic-like, sapotrophic	Theobroma cacao	Rincones et al., 2008
102	TRNAL	Asp tRNA ligase	Mycelia	Down, Up	Biotrophic-like, sapotrophic	Theobroma cacao	Rincones et al., 2008
103	PROH	Prohibitin	Mycelia	Down, Up	Biotrophic-like, sapotrophic	Theobroma cacao	Rincones et al., 2008
104	CERAT	Ceratoplatanin	Mycelia	Up, Down	Biotrophic-like, sapotrophic	Theobroma cacao	Rincones et al., 2008
105	KP4	KP4 toxin	Mycelia	Down, Up	Biotrophic-like, sapotrophic	Theobroma cacao	Rincones et al., 2008
106	PP1	Pathogenesis protein 1	Mycelia	Down, Up	Biotrophic-like, sapotrophic	Theobroma cacao	Rincones et al., 2008
107	GLYP	Glycerol permease	Mycelia	Down, Up	Biotrophic-like, sapotrophic	Theobroma cacao	Rincones et al., 2008
108	GOX1	Glyoxal oxidase 1	Mycelia	Up, Down	Biotrophic-like, sapotrophic	Theobroma cacao	Rincones et al., 2008
109	THAU	Thaumatin-like	Mycelia	Up, Up	Biotrophic-like, sapotrophic	Theobroma cacao	Rincones et al., 2008
110	FDH	NAD+-dependent formate dehydrogenase	Mycelia	Down, Up	Biotrophic-like, sapotrophic	Theobroma cacao	Rincones et al., 2008
111	MnSOD	Mn superoxide dismutase	Mycelia	Down, Up	Biotrophic-like, sapotrophic	Theobroma cacao	Rincones et al., 2008
112	NHBIO	Unknown biotrophic	Mycelia	Down, Up	Biotrophic-like, sapotrophic	Theobroma cacao	Rincones et al., 2008
113	NA	Protein and lipid biosynthesis and degradation	Mycelia	High	Biotrophic-like	Theobroma cacao	Rincones et al., 2008
114	NA	Cell growth	Mycelia	Low	Biotrophic-like	Theobroma cacao	Rincones et al., 2008
115	NA	Genes involved in plant cell wall degradation	Mycelia	Up, Down	Biotrophic-like, sapotrophic	Theobroma cacao	Rincones et al., 2008
116	NA	Proteases	Mycelia	Up, Down	Biotrophic-like, sapotrophic	Theobroma cacao	Rincones et al., 2008
117	NA	Lipases	Mycelia	Up, Down	Biotrophic-like, sapotrophic	Theobroma cacao	Rincones et al., 2008
118	NA	Pectin degradation	Mycelia	Up, Down	Biotrophic-like, sapotrophic	Theobroma cacao	Rincones et al., 2008
119	OAH	Oxaloacetate acetylhydrolase	Mycelia	Up, Down	Biotrophic-like, sapotrophic	Theobroma cacao	Rincones et al., 2008
120	ALOX	Alcohol oxidase	Mycelia	Up, Down	Biotrophic-like, sapotrophic	Theobroma cacao	Rincones et al., 2008
121	Fps1p	Putative channel-like protein	Mycelia	Up, Down	Biotrophic-like, sapotrophic	Theobroma cacao	Rincones et al., 2008
122	NA	Carbon metabolism	Mycelia	Down, Up	Biotrophic-like, sapotrophic	Theobroma cacao	Rincones et al., 2008
123	NA	Key enzymes of glycolysis	Mycelia	Down, Down	Biotrophic-like, sapotrophic	Theobroma cacao	Rincones et al., 2008
124	ND	Putative pentafunctional enzyme AROM	Mycelia	Up, Down	Biotrophic-like, sapotrophic	Theobroma cacao	Rincones et al., 2008
125	NA	Amino acid permeases	Mycelia	Up, Down	Biotrophic-like, sapotrophic	Theobroma cacao	Rincones et al., 2008
126	NA	Enzymes of the GABA shunt	Mycelia	Up, absent	Biotrophic-like, sapotrophic	Theobroma cacao	Rincones et al., 2008
127	ND	Glucuronyl hydrolase	Mycelia	Up, Down	Biotrophic-like, sapotrophic	Theobroma cacao	Rincones et al., 2008
128	CHISV	Chitin synthase V	Mycelia	Up, Down	Biotrophic-like, sapotrophic	Theobroma cacao	Rincones et al., 2008
129	RICIN	RICIN-lectine repeat	Mycelia	Up, Down	Biotrophic-like, sapotrophic	Theobroma cacao	Rincones et al., 2008
130	NGR1	Similar to Negative growth regulatory protein	Mycelia	Up	Biotrophic-like	Theobroma cacao	Rincones et al., 2008
131	NA	NADH regeneration	Mycelia	Up	Saprotrophic	Theobroma cacao	Rincones et al., 2008
132	NA	Synthesis of cytochrome	Mycelia	Up	Saprotrophic	Theobroma cacao	Rincones et al., 2008
133	NA	Transposition and retrotransposition	Mycelia	Up	Biotrophic-like	Theobroma cacao	Rincones et al., 2008
134	NA	Integrases	Mycelia	Up	Saprotrophic	Theobroma cacao	Rincones et al., 2008
135	DPO	DNA polymerase	Mycelia	Expressed (reference)	White phase	Theobroma cacao	Andrade et al., 2013
136	RPO	RNA polymerase	Mycelia	Expressed (reference)	White phase	Theobroma cacao	Andrade et al., 2013
137	DPO	DNA polymerase	Mycelia	NS	Yellow phase	Theobroma cacao	Andrade et al., 2013
138	RPO	RNA polymerase	Mycelia	NS	Yellow phase	Theobroma cacao	Andrade et al., 2013
139	DPO	DNA polymerase	Mycelia	Down	Pink phase	Theobroma cacao	Andrade et al., 2013
140	RPO	RNA polymerase	Mycelia	Down	Pink phase	Theobroma cacao	Andrade et al., 2013
141	DPO	DNA polymerase	Mycelia	Down	Dark pink phase	Theobroma cacao	Andrade et al., 2013
142	RPO	RNA polymerase	Mycelia	Not expressed	Dark pink phase	Theobroma cacao	Andrade et al., 2013
143	DPO	DNA polymerase	Mycelia	Up	Primordium phase	Theobroma cacao	Andrade et al., 2013
144	RPO	RNA polymerase	Mycelia	Up	Primordium phase	Theobroma cacao	Andrade et al., 2013
145	DPO	DNA polymerase	Mycelia	NS	Basidiomata phase	Theobroma cacao	Andrade et al., 2013
146	RPO	RNA polymerase	Mycelia	NS	Basidiomata phase	Theobroma cacao	Andrade et al., 2013
147	DPO	DNA polymerase	Mycelia	Down	Primary (monokaryotic)	Theobroma cacao	Andrade et al., 2013
148	RPO	RNA polymerase	Mycelia	Down	Primary (monokaryotic)	Theobroma cacao	Andrade et al., 2013
149	DPO	DNA polymerase	Mycelia	Down	Secondary (dikaryotic)	Theobroma cacao	Andrade et al., 2013
150	RPO	RNA polymerase	Mycelia	Down	Secondary (dikaryotic)	Theobroma cacao	Andrade et al., 2013
151	MpPRIA1	Aegerolysin	Mycelia	NS, NS, NS, NS, NS, Up	Y, RP, RP before stress, RP after stress, P, B (ref: W)	Theobroma cacao	Pires et al., 2009
152	MpPRIA2	Aegerolysin	Mycelia	Up, Up, Up, Up, Up, Up	Y, RP, RP before stress, RP after stress, P, B (ref: W)	Theobroma cacao	Pires et al., 2009
153	MpPLYB	Pleurotolysin B	Mycelia	NS, Up, Up, Up, Up, Up	Y, RP, RP before stress, RP after stress, P, B (ref: W)	Theobroma cacao	Pires et al., 2009
154	MpRHEB	GTP-binding protein RHEB	Mycelia	NS, NS, Up, Up, Up, Up	Y, RP, RP before stress, RP after stress, P, B (ref: W)	Theobroma cacao	Pires et al., 2009
155	MpGLU	Glucose transporter	Mycelia	NS, NS, Up, NS, NS, Up	Y, RP, RP before stress, RP after stress, P, B (ref: W)	Theobroma cacao	Pires et al., 2009
156	MpADE	Adenylate cyclase	Mycelia	Down, Down, Down, NS, NS, Down	Y, RP, RP before stress, RP after stress, P, B (ref: W)	Theobroma cacao	Pires et al., 2009
157	MpCPR	NADPH cytochrome P450 reductase	Mycelia	Up, Down, Down, Up, Down, NS	Y, RP, RP before stress, RP after stress, P, B (ref: W)	Theobroma cacao	Pires et al., 2009
158	MpRHO1-GEF	Rho-GEF for Rho1	Mycelia	NS, Down, Down, Up, Down, Up	Y, RP, RP before stress, RP after stress, P, B (ref: W)	Theobroma cacao	Pires et al., 2009
159	MpMBF	Multiprotein bridging factor	Mycelia	Up, Up, Down, Up, Up, NS	Y, RP, RP before stress, RP after stress, P, B (ref: W)	Theobroma cacao	Pires et al., 2009
160	MpRAB	Ras-related Rab7	Mycelia	Down, Up, Up, Up, Up, Up	Y, RP, RP before stress, RP after stress, P, B (ref: W)	Theobroma cacao	Pires et al., 2009
161	MpCYP	Cytochrome P450	Mycelia	Up, NS, Down, NS, NS, NS	Y, RP, RP before stress, RP after stress, P, B (ref: W)	Theobroma cacao	Pires et al., 2009
162	MpRPL18	60S ribosomal L18	Mycelia	Up, Up, Up, Up, Up, Up	Y, RP, RP before stress, RP after stress, P, B (ref: W)	Theobroma cacao	Pires et al., 2009
163	GR923051	PIM 1	Mycelia	Up, Down	White, Primordium	Theobroma cacao	Pires et al., 2009
164	GR923094	Elongation factor 3	Mycelia	Up, Down	White, Primordium	Theobroma cacao	Pires et al., 2009
165	GR923076	C6 transcription factor GAL4	Mycelia	Up, Down	White, Primordium	Theobroma cacao	Pires et al., 2009
166	GR923086	Lanosterol 14-alpha-demethylase	Mycelia	Up, Down	White, Primordium	Theobroma cacao	Pires et al., 2009
167	GR923140	2-nitropropane dioxygenase	Mycelia	Up, Down	White, Primordium	Theobroma cacao	Pires et al., 2009
168	GR923055	Lipoyltransferase LIPB	Mycelia	Up, Down	White, Primordium	Theobroma cacao	Pires et al., 2009
169	GR923057	Cytochrome P450 monooxygenase	Mycelia	Up, Down	White, Primordium	Theobroma cacao	Pires et al., 2009
170	GR923065	Glutamate syntase NADH	Mycelia	Up, Down	White, Primordium	Theobroma cacao	Pires et al., 2009
171	GR923110	PRI-A	Mycelia	Up, Down	White, Primordium	Theobroma cacao	Pires et al., 2009
172	GR923073	Calmodulin	Mycelia	Up, Down	White, Primordium	Theobroma cacao	Pires et al., 2009
173	GR923116	Vacuolar protein sorting	Mycelia	Up, Down	White, Primordium	Theobroma cacao	Pires et al., 2009
174	GR923136	Supressor of kinetochore	Mycelia	Down, Up	White, Primordium	Theobroma cacao	Pires et al., 2009
175	GR923120	Cell division cycle protein 123	Mycelia	Down, Up	White, Primordium	Theobroma cacao	Pires et al., 2009
176	GR923202	Hydrophobin	Mycelia	Down, Up	White, Primordium	Theobroma cacao	Pires et al., 2009
177	GR923103	Endo-1.4-beta-mannosidase	Mycelia	Down, Up	White, Primordium	Theobroma cacao	Pires et al., 2009
178	GR923093	Extensin precursor	Mycelia	Down, Up	White, Primordium	Theobroma cacao	Pires et al., 2009
179	GR923113	ARP2/3 complex	Mycelia	Down, Up	White, Primordium	Theobroma cacao	Pires et al., 2009
180	GR923138	Rho-GEF	Mycelia	Down, Up	White, Primordium	Theobroma cacao	Pires et al., 2009
181	GR923117	GTP-binding protein RHEB	Mycelia	Down, Up	White, Primordium	Theobroma cacao	Pires et al., 2009
182	GR923141	Rho GDP-dissociation inhibitor	Mycelia	Down, Up	White, Primordium	Theobroma cacao	Pires et al., 2009
183	GR923128	Sterol metabolism-related protein	Mycelia	Down, Up	White, Primordium	Theobroma cacao	Pires et al., 2009
184	GR923139	Cephalosporin esterase	Mycelia	Down, Up	White, Primordium	Theobroma cacao	Pires et al., 2009
185	GR923135	Glycine-rich RNA-binding	Mycelia	Down, Up	White, Primordium	Theobroma cacao	Pires et al., 2009
186	GR923109	Mismatched base pair DNA recognition	Mycelia	Down, Up	White, Primordium	Theobroma cacao	Pires et al., 2009
187	GR923105	Transporter protein	Mycelia	Down, Up	White, Primordium	Theobroma cacao	Pires et al., 2009
188	GR923057	Cytochrome P450	Mycelia	Down, Up	White, Primordium	Theobroma cacao	Pires et al., 2009
189	GR923123	2-kDa heat shock HSP 12	Mycelia	Down, Up	White, Primordium	Theobroma cacao	Pires et al., 2009
190	GR923112	Acyl-CoA Desaturase	Mycelia	Down, Up	White, Primordium	Theobroma cacao	Pires et al., 2009
191	GR923050	Aryl-alcohol dehydrogenase AAD	Mycelia	Down, Up	White, Primordium	Theobroma cacao	Pires et al., 2009
192	ND	Glycine dehydrogenase	Mycelia	Down, Up	White, Primordium	Theobroma cacao	Pires et al., 2009
193	GR923082	Delta-aminolevulinic acid dehydratase	Mycelia	Down, Up	White, Primordium	Theobroma cacao	Pires et al., 2009
194	GR923062	Adenine phosphoribosyltransferase 1	Mycelia	Down, Up	White, Primordium	Theobroma cacao	Pires et al., 2009
195	RpL35	60S ribosomal protein L35	Mycelia	Up, Up, Up, Up, Up	24h, 48h, 72h, 120h, 240h (after inoculation)	Theobroma cacao	Leal, Albuquerque, Figueira et al., 2007
196	MpTLP1	Thaumatin-like protein 1	Plant/Basidiomata/Basidiospore	P, P, P, P, P (present)	GB, Necrose, DB, BP (basidiospore), BM (basidiomata)	Theobroma cacao	Franco et al, 2015
197	MpTLP2	Thaumatin-like protein 2	Plant/Basidiomata/Basidiospore	Down, Down, Up, Down, Down	GB, Necrose, DB, BP, BM	Theobroma cacao	Franco et al, 2015
198	MpTLP3	Thaumatin-like protein 3	Plant/Basidiomata/Basidiospore	P, P, P, P, P	GB, Necrose, DB, BP, BM	Theobroma cacao	Franco et al, 2015
199	MpTLP4	Thaumatin-like protein 4	Plant/Basidiomata/Basidiospore	Down, Down, Up, Down, Down	GB, Necrose, DB, BP, BM	Theobroma cacao	Franco et al, 2015
200	MpTLP5	Thaumatin-like protein 5	Plant/Basidiomata/Basidiospore	P, P, P, P, P	GB, Necrose, DB, BP, BM	Theobroma cacao	Franco et al, 2015
201	MpTLP6	Thaumatin-like protein 6	Plant/Basidiomata/Basidiospore	P, P, P, P, P	GB, Necrose, DB, BP, BM	Theobroma cacao	Franco et al, 2015
202	MpTLP7	Thaumatin-like protein 7	Plant/Basidiomata/Basidiospore	Down, Down, Down, Down, Up	GB, Necrose, DB, BP, BM	Theobroma cacao	Franco et al, 2015
203	MpTLP8	Thaumatin-like protein 8	Plant/Basidiomata/Basidiospore	P, P, P, P, P	GB, Necrose, DB, BP, BM	Theobroma cacao	Franco et al, 2015
204	MpTLP9	Thaumatin-like protein 9	Plant/Basidiomata/Basidiospore	P, P, P, P, P	GB, Necrose, DB, BP, BM	Theobroma cacao	Franco et al, 2015
205	MpTLP10	Thaumatin-like protein 10	Plant/Basidiomata/Basidiospore	P, P, P, P, P	GB, Necrose, DB, BP, BM	Theobroma cacao	Franco et al, 2015
206	MpTLP11	Thaumatin-like protein 11	Plant/Basidiomata/Basidiospore	P, P, P, P, P	GB, Necrose, DB, BP, BM	Theobroma cacao	Franco et al, 2015
207	MpTLP12	Thaumatin-like protein 12	Plant/Basidiomata/Basidiospore	Down, Up, Down, Up, Down	GB, Necrose, DB, BP, BM	Theobroma cacao	Franco et al, 2015
208	MpTLP13	Thaumatin-like protein 13	Plant/Basidiomata/Basidiospore	Down, Down, Up, Down, Down	GB, Necrose, DB, BP, BM	Theobroma cacao	Franco et al, 2015
209	MP04381	Protein kinase	Basidiomata	Maximum	Basidomata	Theobroma cacao	Texeira et al., 2014
210	MP05620	Hypothetical protein	Basidiomata	Maximum	Basidomata	Theobroma cacao	Texeira et al., 2014
211	MP05651	Cell wall glucanase	Basidiomata	Maximum	Basidomata	Theobroma cacao	Texeira et al., 2014
212	MP08861	Fruit-body specific gene a	Basidiomata	Maximum	Basidomata	Theobroma cacao	Texeira et al., 2014
213	MP11703	No hits	Basidiomata	Maximum	Basidomata	Theobroma cacao	Texeira et al., 2014
214	MP03904	Fasciclin-like	Spores	Maximum	Germinating	Theobroma cacao	Texeira et al., 2014
215	MP07491	No hits; Candidate secreted effector protein (CSEP)	Spores	Maximum	Germinating	Theobroma cacao	Texeira et al., 2014
216	MP08165	No hits (CSEP)	Spores	Maximum	Germinating	Theobroma cacao	Texeira et al., 2014
217	MP10355	Chitin deacetylase 9	Spores	Maximum	Germinating	Theobroma cacao	Texeira et al., 2014
218	MP12416	No hits (CSEP)	Spores	High, Maximum	Non-germitaing, germinating	Theobroma cacao	Texeira et al., 2014
219	MP01616	No hits (CSEP)	Plant	Maximum	GB	Theobroma cacao	Texeira et al., 2014
220	MP05440	Gamma-aminobutyric acid transporter	Plant	Maximum	GB	Theobroma cacao	Texeira et al., 2014
221	MP05573	No hits (CSEP)	Plant	Maximum	GB	Theobroma cacao	Texeira et al., 2014
222	MP07624	Hypothetical protein (CSEP)	Plant	Maximum	GB	Theobroma cacao	Texeira et al., 2014
223	MP07720	No hits (CSEP)	Plant	Maximum	GB	Theobroma cacao	Texeira et al., 2014
224	MP09116	Catalase	Plant	Maximum	GB	Theobroma cacao	Texeira et al., 2014
225	MP09913	No hits (CSEP)	Plant	Maximum	GB	Theobroma cacao	Texeira et al., 2014
226	MP10165	No hits (CSEP)	Plant	Maximum	GB	Theobroma cacao	Texeira et al., 2014
227	MP10658	No hits (CSEP)	Plant	Maximum	GB	Theobroma cacao	Texeira et al., 2014
228	MP02381	Amino acid transporter	Plant	Maximum	GB	Theobroma cacao	Texeira et al., 2014
229	MP12254	Terpene cyclase	Plant	Maximum	GB	Theobroma cacao	Texeira et al., 2014
230	MP12302	Asparaginase homolog	Plant	Maximum	GB	Theobroma cacao	Texeira et al., 2014
231	MP13732	C6 transcription factor	Plant	Maximum	GB	Theobroma cacao	Texeira et al., 2014
232	MP14639	CFEM domain	Plant	Maximum	GB	Theobroma cacao	Texeira et al., 2014
233	MP14755	No hits (CSEP)	Plant	Maximum	GB	Theobroma cacao	Texeira et al., 2014
234	MP15342	Endo-polygalacturonase	Plant	Maximum	GB	Theobroma cacao	Texeira et al., 2014
235	MP13831	No hits (CSEP)	Plant	Maximum	GB	Theobroma cacao	Texeira et al., 2014
236	MP15672	Cytochrome p450	Plant	Maximum	GB	Theobroma cacao	Texeira et al., 2014
237	MP16298	Hexose transporter protein	Plant	Maximum	GB	Theobroma cacao	Texeira et al., 2014
238	MP16558	No hits (CSEP)	Plant	Maximum	GB	Theobroma cacao	Texeira et al., 2014
239	MP00102	Asparagine amidase a	Spores	Maximum	Germinating	Theobroma cacao	Texeira et al., 2014
240	MP07852	F-box protein	Spores/plant	Maximum, High	Germinating, GB	Theobroma cacao	Texeira et al., 2014
241	MP10524	No hits (CSEP)	Spores/plant	High, Maximum	Germinating, GB	Theobroma cacao	Texeira et al., 2014
242	MP13717	No hits (CSEP)	Spores/plant	High, Maximum	Germinating, GB	Theobroma cacao	Texeira et al., 2014
243	MP12125	MpPR-1h	Spores/plant	High, Maximum	Germinating, GB	Theobroma cacao	Texeira et al., 2014
244	MP07692	Thaumatin-like protein	Plant	Maximum	DB	Theobroma cacao	Texeira et al., 2014
245	MP02311	Exoglucanase 3 precursor	Plant	Maximum	DB	Theobroma cacao	Texeira et al., 2014
246	MP07531	Hypothetical protein	Plant	Maximum	DB	Theobroma cacao	Texeira et al., 2014
247	MP10673	No hits	Plant	Maximum	DB	Theobroma cacao	Texeira et al., 2014
248	MP14969	Extracellular protease	Plant	Maximum	DB	Theobroma cacao	Texeira et al., 2014
249	NA	Nutrient acquisition	NA	Overrepresented	ND	Theobroma cacao	Texeira et al., 2014
250	NA	Microbial pathogenesis	NA	Overrepresented	ND	Theobroma cacao	Texeira et al., 2014
251	NA	Degradation/modification of components of plant cell wall	NA	Overrepresented	ND	Theobroma cacao	Texeira et al., 2014
252	NA	Tyrosinase domain (formation of polyphenolic compounds)	NA	Enriched	ND	Theobroma cacao	Texeira et al., 2014
253	NA	Polyketide cyclase/dehydrase domain (biosynthesis of toxins)	NA	Enriched	ND	Theobroma cacao	Texeira et al., 2014
254	NA	Carbohydrate metabolism	Plant	Overrepresented	GB	Theobroma cacao	Texeira et al., 2014
255	NA	Biosynthesis of cellular nitrogen	Plant	Overrepresented	GB	Theobroma cacao	Texeira et al., 2014
256	NA	Transport of aminoacids	Plant	Overrepresented	GB	Theobroma cacao	Texeira et al., 2014
257	NA	Oxidoreduction	Plant	Overrepresented	GB	Theobroma cacao	Texeira et al., 2014
258	NA	Metabolism of components of the plant cell wall	Plant	Overrepresented	GB	Theobroma cacao	Texeira et al., 2014
259	NA	Ceratoplatanin gene families	Plant	Induced	GB	Theobroma cacao	Texeira et al., 2014
260	NA	Genes potentially involved in pathogenesis	Plant	Induced	GB	Theobroma cacao	Texeira et al., 2014
261	NA	Pectinolytic enzymes	Plant	Induced	GB	Theobroma cacao	Texeira et al., 2014
262	NA	Genes involved in metabolism of subproducts of pectin degradation	Plant	Induced	GB	Theobroma cacao	Texeira et al., 2014
263	NA	Cellulases	Plant	Induced	GB	Theobroma cacao	Texeira et al., 2014
264	NA	Xylanases	Plant	Induced	GB	Theobroma cacao	Texeira et al., 2014
265	NA	Arabinofuranosidases	Plant	Induced	GB	Theobroma cacao	Texeira et al., 2014
266	NA	Manosidases	Plant	Induced	GB	Theobroma cacao	Texeira et al., 2014
267	NA	Acetylesterases	Plant	Induced	GB	Theobroma cacao	Texeira et al., 2014
268	NA	Superoxide dismutase	Plant	Induced	GB	Theobroma cacao	Texeira et al., 2014
269	NA	Glutathione synthetase	Plant	Induced	GB	Theobroma cacao	Texeira et al., 2014
270	NA	Transporters of the major facilitator superfamily	Plant	Induced	GB	Theobroma cacao	Texeira et al., 2014
271	NA	Transporters of the ATP binding cassette superfamily (ABC)	Plant	Induced	GB	Theobroma cacao	Texeira et al., 2014
272	NA	Fungal proteinases	Plant	Induced	GB	Theobroma cacao	Texeira et al., 2014
273	NA	Oligopeptide transporter	Plant	Induced	GB	Theobroma cacao	Texeira et al., 2014
274	NA	Transporter of the nonprotein amino acid gamma amino butyric acid	Plant	Induced	GB	Theobroma cacao	Texeira et al., 2014
275	NA	Sugar transporters	Plant	Induced	GB	Theobroma cacao	Texeira et al., 2014
276	MpCP1	Cerato-platanin 1	Mycelia	Up, Down	Biotrophic-like, sapotrophic	Theobroma cacao	Zaparoli et al., 2009
277	MpCP2	Cerato-platanin 2	NA	Present in the genoma	NA	Theobroma cacao	Zaparoli et al., 2009
278	MpCP3	Cerato-platanin 3	NA	Present in the genoma	NA	Theobroma cacao	Zaparoli et al., 2009
279	MpCP4	Cerato-platanin 4	NA	Present in the genoma	NA	Theobroma cacao	Zaparoli et al., 2009
280	MpCP5	Cerato-platanin 5	NA	Present in the genoma	NA	Theobroma cacao	Zaparoli et al., 2009
281	MpAtg8p	Autophagy-related protein 8 precursor	ND	Present in the genoma	NA	Theobroma cacao	Pereira et al., 2013
282	MpKOG1	Subunit of TORC1	Mycelia	Down, Up, Down, Down, Up	W, Y, P, DP, Primordium	Theobroma cacao	Andrade et al., 2020
283	MpROM2	GDP/GTP exchange factor (GEF) for Rho1p and Rho2p	Mycelia	Down, Down, Up, Up, Down	W, Y, P, DP, Primordium	Theobroma cacao	Andrade et al., 2020
284	MpTOR1	Rapamycin target; subunit of TORC1	Mycelia	Down, Up, Down, Down, Up	W, Y, P, DP, Primordium	Theobroma cacao	Andrade et al., 2020
285	MpSSZ1	Hsp70 protein	Mycelia	Down, Up, Down, Up, Down	W, Y, P, DP, Primordium	Theobroma cacao	Andrade et al., 2020
286	MpGDI1	Dissociate the GDP-bound Rab proteins from the membrane	Mycelia	Up, Up, Down, Down, Up	W, Y, P, DP, Primordium	Theobroma cacao	Andrade et al., 2020
287	MpFKS1	Catalytic subunit of 1,3-β-D-glucan synthase	Mycelia	Down, Up, Up, Up, Down	W, Y, P, DP, Primordium	Theobroma cacao	Andrade et al., 2020
288	MpCDC10	Component of the septin ring	Mycelia	Down, Up, Down, Down, Down	W, Y, P, DP, Primordium	Theobroma cacao	Andrade et al., 2020
289	MpCKS1	Cyclin-dependent protein kinase	Mycelia	Up, Up, Down, Down, Down	W, Y, P, DP, Primordium	Theobroma cacao	Andrade et al., 2020
290	MpCDC42	Small GTPase	Mycelia	Down, Up, Up, Up, Down	W, Y, P, DP, Primordium	Theobroma cacao	Andrade et al., 2020
291	MpRHO1	Regulates protein kinase C (PKC1p) and FKS1	Mycelia	Down, Up, Down, Down, Down	W, Y, P, DP, Primordium	Theobroma cacao	Andrade et al., 2020
292	MpAVO1	Component of complex TORC2	Mycelia	Down, Up, Down, Up, Down	W, Y, P, DP, Primordium	Theobroma cacao	Andrade et al., 2020
293	MpATG8	Component of autophagosomes and Cvt vesicles	Mycelia	Down, Up, Down, Down, Up	W, Y, P, DP, Primordium	Theobroma cacao	Andrade et al., 2020
294	MpCHS	Chitin synthesis	Mycelia	Down, Down, Down, Up, Down	W, Y, P, DP, Primordium	Theobroma cacao	Andrade et al., 2020
295	MpCHIT1	Putative chitinase	Mycelia	Down, Up, Down, Down, Down	W, Y, P, DP, Primordium	Theobroma cacao	Andrade et al., 2020
296	MpBAG7	GTPase for Rho1	Mycelia	Down, Up, Down, Up, Down	W, Y, P, DP, Primordium	Theobroma cacao	Andrade et al., 2020
297	MpCHIT2	Putative chitinase	Mycelia	Up, Down, Down, Down, Up	W, Y, P, DP, Primordium	Theobroma cacao	Andrade et al., 2020
298	MpKOG1	Subunit of TORC1	Mycelia	Down	Rapamycina (2h)	Theobroma cacao	Andrade et al., 2020
299	MpROM2	GDP/GTP exchange factor (GEF) for Rho1p and Rho2p	Mycelia	NS	Rapamycina (2h)	Theobroma cacao	Andrade et al., 2020
300	MpTOR1	Rapamycin target; subunit of TORC1	Mycelia	Down	Rapamycina (2h)	Theobroma cacao	Andrade et al., 2020
301	MpSSZ1	Hsp70 protein	Mycelia	Down	Rapamycina (2h)	Theobroma cacao	Andrade et al., 2020
302	MpGDI1	Dissociate the GDP-bound Rab proteins from the membrane	Mycelia	NS	Rapamycina (2h)	Theobroma cacao	Andrade et al., 2020
303	MpFKS1	Catalytic subunit of 1,3-β-D-glucan synthase	Mycelia	Down	Rapamycina (2h)	Theobroma cacao	Andrade et al., 2020
304	MpCDC10	Component of the septin ring	Mycelia	Down	Rapamycina (2h)	Theobroma cacao	Andrade et al., 2020
305	MpCKS1	Cyclin-dependent protein kinase	Mycelia	Down	Rapamycina (2h)	Theobroma cacao	Andrade et al., 2020
306	MpCDC42	Small GTPase	Mycelia	Down	Rapamycina (2h)	Theobroma cacao	Andrade et al., 2020
307	MpRHO1	Regulates protein kinase C (PKC1p) and FKS1	Mycelia	Down	Rapamycina (2h)	Theobroma cacao	Andrade et al., 2020
308	MpAVO1	Component of complex TORC2	Mycelia	Down	Rapamycina (2h)	Theobroma cacao	Andrade et al., 2020
309	MpATG8	Component of autophagosomes and Cvt vesicles	Mycelia	Up	Rapamycina (2h)	Theobroma cacao	Andrade et al., 2020
310	MpCHS	Chitin synthesis	Mycelia	Down	Rapamycina (2h)	Theobroma cacao	Andrade et al., 2020
311	MpCHIT1	Putative chitinase	Mycelia	Up	Rapamycina (2h)	Theobroma cacao	Andrade et al., 2020
312	MpBAG7	GTPase for Rho1	Mycelia	Down	Rapamycina (2h)	Theobroma cacao	Andrade et al., 2020
313	MpCHIT2	Putative chitinase	Mycelia	Up	Rapamycina (2h)	Theobroma cacao	Andrade et al., 2020
314	MpCHS	Chitin synthesis	Mycelia	NS, Up, Up, NS, NS	Y, P, DP, Primordium, Basidioma	Theobroma cacao	Gomes et al., 2016
315	MpCHIT1	Putative chitinase	Mycelia	NS, NS, NS, NS, Up	Y, P, DP, Primordium, Basidioma	Theobroma cacao	Gomes et al., 2016
316	MpCHIT2	Putative chitinase	Mycelia	NS, Down, Down, Up, Down	Y, P, DP, Primordium, Basidioma	Theobroma cacao	Gomes et al., 2016
317	MpAtg8	Component of autophagosomes and Cvt vesicles	Mycelia	NS, NS, NS, Up, Down	Y, P, DP, Primordium, Basidioma	Theobroma cacao	Gomes et al., 2016
318	OAH	Oxaloacetato acetilhidrolase	ND	Present in the EST library	ND	Theobroma cacao	Rio et al., 2008
319	MpSOD2	Mn superoxide dismutase	Hyphae	NS, NS, NS	H2O2 exposed; 0.5h, 1h, 2h (GLU-grown)	Theobroma cacao	Pungartnik et al., 2009
320	MpSOD2	Mn superoxide dismutase	Hyphae	Up, Up, Up	H2O2 exposed; 0.5h, 1h, 2h (GLY-grown)	Theobroma cacao	Pungartnik et al., 2009
321	MpATG8	Component of autophagosomes and Cvt vesicles	Hyphae	NS, NS, NS	H2O2 exposed; 0.5h, 1h, 2h (GLU-grown)	Theobroma cacao	Pungartnik et al., 2009
322	MpATG8	Component of autophagosomes and Cvt vesicles	Hyphae	Up, Up, NS	H2O2 exposed; 0.5h, 1h, 2h (GLY-grown)	Theobroma cacao	Pungartnik et al., 2009
323	MpYOR1	multi-drug resistance conferring ABC transmembrane export permease	Hyphae	NS, NS, Down	H2O2 exposed; 0.5h, 1h, 2h (GLU-grown)	Theobroma cacao	Pungartnik et al., 2009
324	MpYOR1	multi-drug resistance conferring ABC transmembrane export permease	Hyphae	NS, Up, NS	H2O2 exposed; 0.5h, 1h, 2h (GLY-grown)	Theobroma cacao	Pungartnik et al., 2009
325	MpSNQ2	multi-drug resistance conferring ABC transmembrane export permease	Hyphae	Up, Up, NS	H2O2 exposed; 0.5h, 1h, 2h (GLU-grown)	Theobroma cacao	Pungartnik et al., 2009
326	MpSNQ2	multi-drug resistance conferring ABC transmembrane export permease	Hyphae	NS, NS, NS	H2O2 exposed; 0.5h, 1h, 2h (GLU-grown)	Theobroma cacao	Pungartnik et al., 2009
327	MpSOD2	Mn superoxide dismutase	Hyphae	Down, Down, Down, Down, Up, Up, Up	4NQO exposed; 0, 0.5h, 1h, 2h, 4h, 6h, 12h (GLU-grown)	Theobroma cacao	Pungartnik et al., 2009
328	MpSOD2	Mn superoxide dismutase	Hyphae	Down, Up, Up, Up, Down, Down, Down	4NQO exposed; 0, 0.5h, 1h, 2h, 4h, 6h, 12h (GLY-grown)	Theobroma cacao	Pungartnik et al., 2009
329	MpCTT1	Cytosolic catalase	Hyphae	Up, Down, Down, Down, Up, Up, Up	4NQO exposed; 0, 0.5h, 1h, 2h, 4h, 6h, 12h (GLU-grown)	Theobroma cacao	Pungartnik et al., 2009
330	MpCTT1	Cytosolic catalase	Hyphae	Down, Down, Down, Down, Down, Down	4NQO exposed; 0, 0.5h, 1h, 2h, 4h, 6h, 12h (GLY-grown)	Theobroma cacao	Pungartnik et al., 2009
331	MpCTA1	Peroxisomal/mitochondrial catalase	Hyphae	Down, Down, Down, Down, Down, Down	4NQO exposed; 0, 0.5h, 1h, 2h, 4h, 6h, 12h (GLU-grown)	Theobroma cacao	Pungartnik et al., 2009
332	MpCTA1	Peroxisomal/mitochondrial catalase	Hyphae	Up, Up, Up, Up, Up, Up, Up	4NQO exposed; 0, 0.5h, 1h, 2h, 4h, 6h, 12h (GLY-grown)	Theobroma cacao	Pungartnik et al., 2009
333	MpATG8	Component of autophagosomes and Cvt vesicles	Hyphae	Up, Up, Up, Up, Up, Up, Up	4NQO exposed; 0, 0.5h, 1h, 2h, 4h, 6h, 12h (GLU-grown)	Theobroma cacao	Pungartnik et al., 2009
334	MpATG8	Component of autophagosomes and Cvt vesicles	Hyphae	Up, Up, Up, Up, Up, Up, Up	4NQO exposed; 0, 0.5h, 1h, 2h, 4h, 6h, 12h (GLY-grown)	Theobroma cacao	Pungartnik et al., 2009
335	MpATG8	Component of autophagosomes and Cvt vesicles	Mycelia	NS, NS, NS, NS, NS, NS, NS	W, Y, P, No water, Water, Primordium, Basidiocarp	Theobroma cacao	Pungartnik et al., 2009
336	MpCTA1	Peroxisomal/mitochondrial catalase	Mycelia	NS, NS, NS, NS, NS, NS, NS	W, Y, P, No water, Water, Primordium, Basidiocarp	Theobroma cacao	Pungartnik et al., 2009
337	MpCTT1	Cytosolic catalase	Mycelia	NS, NS, NS, NS, NS, NS, NS	W, Y, P, No water, Water, Primordium, Basidiocarp	Theobroma cacao	Pungartnik et al., 2009
338	MP13440	Aldo-keto reductase	Plant	Peak expression	Infected young fruit shell	Theobroma cacao	Pierre et al., 2017
339	MP12535	Malate dehydrogenase	Spores	Peak expression	Non-germinating	Theobroma cacao	Pierre et al., 2017
340	MP02237	Phosphoglycerate kinase	Plant	Peak expression	Green broom	Theobroma cacao	Pierre et al., 2017
341	MP13440	Aldo-keto reductase	Plant	Peak expression	Infected young fruit shell	Theobroma cacao	Pierre et al., 2017
342	MP04655	NAD-dependent epimerase/dehydratase	Basidiocarp	Peak expression	Basidiocarps	Theobroma cacao	Pierre et al., 2017
343	MP16197	1-Cys peroxiredoxin	Mycelia	Peak expression	7-day-old dikaryotic	Theobroma cacao	Pierre et al., 2017
344	MP01795	Acetyl-acetyltransferase	Mycelia	Peak expression	Young dikaryotic	Theobroma cacao	Pierre et al., 2017
345	MP00138	Aspartate aminotransferase	Spores	Peak expression	Germinating	Theobroma cacao	Pierre et al., 2017
346	MP13610	Pleurotolysin B homologue	Basidiocarp	Peak expression	Basidiocarp primordia	Theobroma cacao	Pierre et al., 2017
347	MP05723	Glyceraldehyde-3-phosphate dehydrogenase	Mycelium	Peak expression	Senescent dikaryotic	Theobroma cacao	Pierre et al., 2017
348	MP00096	Heat-shock protein hss1	Plant	Peak expression	Infected necrotic fruit shell	Theobroma cacao	Pierre et al., 2017
349	MP00146	Heat shock protein sks2	Basidiocarp	Peak expression	Basidiocarp primordia	Theobroma cacao	Pierre et al., 2017
350	MP03476	Enolase	Plant	Peak expression	Green broom	Theobroma cacao	Pierre et al., 2017
351	MP05722	Malate dehydrogenase	Plant	Peak expression	Green broom	Theobroma cacao	Pierre et al., 2017
352	MP00452	Nitrilase	Mycelium	Peak expression	Senescent dikaryotic	Theobroma cacao	Pierre et al., 2017
353	MP12009	Aldo-keto reductase	Mycelium	Peak expression	Young dikaryotic	Theobroma cacao	Pierre et al., 2017
354	MP13440	Aldo-keto reductase	Plant	Peak expression	Infected young fruit shell	Theobroma cacao	Pierre et al., 2017
355	MP10747	Mannitol-1-phosphate dehydrogenase	Mycelia	Peak expression	14-day-old dikaryotic	Theobroma cacao	Pierre et al., 2017
356	MP05723	Glyceraldehyde-3-phosphate dehydrogenase	Mycelium	Peak expression	Senescent dikaryotic	Theobroma cacao	Pierre et al., 2017
357	MP03866	NAD-dependent formate dehydrogenase	Mycelia	Peak expression	28-day-old dikaryotic	Theobroma cacao	Pierre et al., 2017
358	MpPR-1a	Plant Pathogenesis Related 1 protein	Mycelia/plant	H (high), H, L (low), H, H, H (0.0-0.6)	MK (monokaryotic), DK (dikaryotic), Bas (basidiomata), Spo (basidiospores), GB (green broom), DB (dry broom)	Theobroma cacao	Texeira et al., 2012
359	MpPR-1b	Plant Pathogenesis Related 1 protein	Mycelia/plant	H, L, L, L, L, L (0.0-0.3)	MK, DK, Bas, Spo, GB, DB	Theobroma cacao	Texeira et al., 2012
360	MpPR-1c	Plant Pathogenesis Related 1 protein	Mycelia/plant	L, L, L, L, H, L (0.0-1.2)	MK, DK, Bas, Spo, GB, DB	Theobroma cacao	Texeira et al., 2012
361	MpPR-1d	Plant Pathogenesis Related 1 protein	Mycelia/plant	H, H, L, L, L, L (0.0-0.12)	MK, DK, Bas, Spo, GB, DB	Theobroma cacao	Texeira et al., 2012
362	MpPR-1e	Plant Pathogenesis Related 1 protein	Mycelia/plant	L, H, L, L, L, L (0.0-0.4)	MK, DK, Bas, Spo, GB, DB	Theobroma cacao	Texeira et al., 2012
363	MpPR-1f	Plant Pathogenesis Related 1 protein	Mycelia/plant	L, L, L, L, H, L (0.0-1.2)	MK, DK, Bas, Spo, GB, DB	Theobroma cacao	Texeira et al., 2012
364	MpPR-1g	Plant Pathogenesis Related 1 protein	Mycelia/plant	L, L, L, L, H, L (0.0-20)	MK, DK, Bas, Spo, GB, DB	Theobroma cacao	Texeira et al., 2012
365	MpPR-1h	Plant Pathogenesis Related 1 protein	Mycelia/plant	L, L, L, L, H, L (0.0-1.0)	MK, DK, Bas, Spo, GB, DB	Theobroma cacao	Texeira et al., 2012
366	MpPR-1i	Plant Pathogenesis Related 1 protein	Mycelia/plant	L, L, L, L, H, L (0.0-0.4)	MK, DK, Bas, Spo, GB, DB	Theobroma cacao	Texeira et al., 2012
367	MpPR-1j	Plant Pathogenesis Related 1 protein	Mycelia/plant	L, L, H, L, L, L (0.0-0.35)	MK, DK, Bas, Spo, GB, DB	Theobroma cacao	Texeira et al., 2012
368	MpPR-1k	Plant Pathogenesis Related 1 protein	Mycelia/plant	L, L, L, L, H, L (0.0-0.4)	MK, DK, Bas, Spo, GB, DB	Theobroma cacao	Texeira et al., 2012
369	MpGAPDH	Glyceraldehyde-3-phosphate dehydrogenase	Mycelia	Up, Down	Biotrophic, sapotrophic	Theobroma cacao	Lima et al., 2009
370	MpAOX	Oxidase alternativa	Basidiospore	Down	Basidiospores	Theobroma cacao	Thomazella et al., 2012
371	MpAOX	Oxidase alternativa	Mycelium	Up	Biotrophic-like	Theobroma cacao	Thomazella et al., 2012
372	MpAOX	Oxidase alternativa	Mycelium	Down	Necrotrophic	Theobroma cacao	Thomazella et al., 2012
373	MpAOX	Oxidase alternativa	Basidiomata	Down	Basidiomata phase	Theobroma cacao	Thomazella et al., 2012
