# Supplementary material for: State of the Art of the Molecular Biology of the Interaction between Cocoa and Witches’ Broom Disease: A Systematic Review
Source: Int J Mol Sci. 2023 Mar 16;24(6):5684. doi: 10.3390/ijms24065684 (PMC10057015; doi:10.3390/ijms24065684)
Supplement: Supplementary file 1 [file ijms-24-05684-s001.zip › Supplementary Table S5.xlsx]

## Sheet: Mycelium
Supplementary Table S5: Location of proteins identified in the mycelium of M. perniciosa with their respective functions and accumulations.
Identification	Protein	Function	Accumulation
1	Dihydroxy-acid dehydratase, mitochondrial	Amino acid biosynthesis	↓
2	ATP synthase subunit alpha, mitochondrial	ATP catabolic process	↑
3	Autophagy-related protein 18	Autophagy	↑
4	GTP-binding nuclear protein	Autophagy	↓
5	Lanosterol 14α-desmetilase (ERG11)	Ergosterol biosynthesis	↑
5	Glyceraldehyde-3-P dehydrogenase (GAPDH)	Glucose biosynthesis	↑
7	3-ketoacyl-coA-thiolase	Lipid biosynthesis	↑
8	leukotriene-A4 hydrolase	Lipid biosynthesis	↑
9	linoleate diol synthase	Lipid biosynthesis	↑
10	Alanina desidrogenase	Pigment biosynthesis	↑
11	Mannitol-1-phosphate dehydrogenase	Mannitol biosynthesis	↑
12	Rubber elongation factor protein (REF)	Latex biosynthesis	↑
13	Putative effector	Carbohydrate binding	DA
14	Pyruvate kinase	Carbohydrate metabolism	↑
15	Putative effector	Catabolic process	DA
16	NAD-dependent formate dehydrogenase	Methanol catabolism	↑
17	Cell division control protein 48	Cell cycle; Autophagy	↓
18	Putative effector	Cell periphery	DA
19	Protein disulfide-isomerase 1	Cell redox homeostasis	↑
20	Putative effector	Cell wall organization or biogenesis	DA
21	Putative effector	Cellular metabolic process	DA
22	Putative effector	Cellular process	DA
23	60S ribosomal protein L6	Cytoplasmic translation	↓
24	1-Cys peroxiredoxin	Peroxide decomposers	↑
25	Ciclofilina	Protein folding and trafficking, apoptosis, signal reception, alteration of gene expression, ROS detoxification	↑
26	Nitrilase	Auxin biosynthesis and cyanide detoxification	↑
27	Δ-1-pyrroline-5-carboxylate dehydrogenase (P5Cdh	Sporulation and virulence	↑
28	Enolase	Metabolism enzyme	↑
29	Malate dehydrogenase	Metabolism enzyme	↑
30	NAD-dependent epimerase/dehydratase	Metabolism enzyme	↑
31	Phosphoglycerate kinase	Metabolism enzyme	↑
32	Acetyl-CoA acetyltransferase	Ergosterol biosynthetic process	↑
33	Putative effector	Establishment of localization	DA
34	Putative effector	External encapsulating structure	DA
35	Pleurotolisina PriA	Basidiocarp formation	↑
36	Putative effector	Heterocyclic compound binding	DA
37	Putative effector	Hydrolase activity	DA
38	MpNEP1	Induction of necrosis and ethylene synthesis	↑
39	MpNEP2	Induction of necrosis and ethylene synthesis	↑
40	Putative effector	Intrinsic component of membane	DA
41	Putative effector	Ion binding	DA
42	Putative effector	localization, single-organism process	DA
43	Putative effector	Lyase activity	DA
44	Putative effector	Metabolic process	DA
45	Homocisteína metilase (HCM)	Methionine metabolism	↑
46	Aldeído desidrogenase dependente de NAD	Indoleacetic acid (IAA) metabolism and synthesis	↑
47	Descarboxila L-aminoácidos	Indoleacetic acid (IAA) metabolism and synthesis	↑
48	Descarboxilase dependente de piridoxal	Indoleacetic acid (IAA) metabolism and synthesis	↑
49	Nitrilase	Indoleacetic acid (IAA) metabolism and synthesis	↑
50	Putative effector	Multi-organism process	DA
51	Putative effector	Nitrogen compound metabolic process	DA
52	S-adenosylmethionine synthase 2	One-carbon metabolism	↑
53	Putative effector	Organic cyclic compound binding	DA
54	Putative effector	Organic substance metabolic process	DA
55	6-Phosphogluconate dehydrogenase,decarboxylating 1	Oxidoreductase	↓
56	Catalase	Oxidoreductase	↓
57	Putative effector	Oxidoreductase activity	DA
58	Putative effector	Pathogenesis	DA
59	ATP binding cassete	Fungal pathogenicity	↑
60	PR-1	Fungal pathogenicity	↑
61	Glyceraldehyde-3-phosphate dehydrogenase (MPGAPDH)	Fungal pathogenicity and glucose biosynthesis	↑
62	Putative effector	Pattern binding	DA
63	Transaldolase	Pentose-phosphate shunt (stress response)	↑
64	Putative effector	Peroxidase activity	DA
65	Adenosylhomocysteinase	Phosphoprotein	↓
66	Asparagine synthetase [glutamine-hydrolyzing] 1	Phosphoprotein	↓
67	Mitochondrial-processing peptidase subunit beta	Phosphoprotein	↓
68	V-type proton ATPase subunit B	Phosphoprotein	↓
69	UPF0107 protein TSIB_1943	Phosphorylation	↓
70	Proteína hipotética (gi|238614130)	Possible specificity for fungal division	↑
71	Ubiquitin-conjugating enzyme	Postreplication repair	↑
72	Putative effector	Primary metabolic process	DA
73	RAB GDP dissociation inhibitor	Cell proliferation	↑
74	RAS	Signaling processes/regulation of vesicle transport and autophagy	↑
75	SEC4	Signaling processes/regulation of vesicle transport and autophagy	↑
76	Proteasome component PRE6	Proteasomal ubiquitin-dependent protein catabolic process; regulation of mitotic cell cycle	↓
77	Alanine--tRNA ligase, mitochondrial	Protein biosynthesis	↓
78	Aspartyl/glutamyl-tRNA(Asn/Gln) amidotransferase subunit B	Protein biosynthesis	↓
79	Eukaryotic translation initiation factor 5A-1	Protein biosynthesis	↑
80	GDI	Regulation	↓
81	Nucleoside diphosphate kinase	Response to DNA damage stimulus	↓
82	Putative effector	Response to stress	DA
83	Aldo-ceto redutase (AKR)	Response to stress	↑
84	Cyclophilin (CYT450)	Response to stress	↑
85	Glycine-rich RNA binding protein 1 (GRP1)	Response to stress	↑
86	Agglutinins	Response to stress and nutrient deficiency	↑
87	Tirosina fosfatases (TYP)	Response to osmotic and oxidative stress	↑
88	40S ribosomal protein	Ribosome biogenesis	↓
89	ATP-dependent RNA helicase fal1	rRNA processing	↓
90	Putative effector	Single-organism cellular process	DA
91	Putative effector	Single-organism metabolic process	DA
92	Phosphatidylserine decarboxylase (PSD)	Phospholipid synthesis	↑
93	Arginase	Synthesis of ornithine precursors	↑
94	N-acetyl-gamma-glutamyl phosphate reductase (ARGC)	Synthesis of ornithine precursors	↑
95	14-3-3 protein homolog	Stress response	↑
96	5-Methyltetrahydropteroyltriglutamate	Stress response	↓
97	78-kDa glucose-regulated protein homolog	Stress response	↑
98	ATP-dependent protease ATPase subunit HslU (heat shock)	Stress response	↑
99	Chaperone protein ClpB	Stress response	↓
100	Chaperone protein DnaK	Stress response	↑
101	Heat shock cognate 90-kDa protein	Stress response	↓
102	Heat shock protein 82	Stress response	↓
103	Heat shock protein Hsp88	Stress response	↓
104	Heat shock protein HSS1	Stress response	↑
105	Probable phosphoketolase	Stress response	↓
106	Putative effector	Structural constituent of cell wall	DA
107	Thiazole synthase	Suicide enzyme; stress response and in DNA damage tolerance	↑
108	ATP synthase subunit beta	Transport	↑
109	SWI5-dependent HO expression protein 3	Transport	↓
110	Paxillin-B	Zinc ion binding	↓
DA: differentially accumulated under different experimental conditions of the analyzed studies.

## Sheet: Spore
Supplementary Table S5: Location of proteins identified in the spore of M. perniciosa with their respective functions and accumulations.
Identification	Protein	Function	Acumulation
1	Cerato-platanins (MpCP1)	Envolvida na interação fungo - hospedeiro (Crescimento de hifas, formação do corpo de frutificação e adesão ao substrato)	DA
2	Cerato-platanins (MpCP2)	Envolvida na interação fungo - hospedeiro (Crescimento de hifas, formação do corpo de frutificação e adesão ao substrato)	DA
3	Cerato-platanins (MpCP3)	Envolvida na interação fungo - hospedeiro (Crescimento de hifas, formação do corpo de frutificação e adesão ao substrato)	DA
4	Cerato-platanins (MpCP4)	Envolvida na interação fungo - hospedeiro (Crescimento de hifas, formação do corpo de frutificação e adesão ao substrato)	DA
5	Cerato-platanins (MpCP5)	Envolvida na interação fungo - hospedeiro (Crescimento de hifas, formação do corpo de frutificação e adesão ao substrato)	DA
6	Glicosídeo hidrolase	Metabolismo de carboidratos	↑
7	ATP sintase	Metabolismo e energia	↑
8	Fator de alongamento de tradução 1α	Metabolismo e energia	↑
9	Fator inicial de tradução	Metabolismo e energia	↓
10	Gliceraldeído-3-fosfato desidrogenase	Metabolismo e energia	↓
11	Hidrolase de trifosfato de nucleosídeo	Metabolismo e energia	↑
12	Inibidor de serina protease	Metabolismo e energia	↓
13	Nucleosídeo difosfato quinase	Metabolismo e energia	↓
14	Proteína de choque térmico (HSP70)	Metabolismo e energia	↑
15	Proteína de dobramento	Metabolismo e energia	↑
16	Proteína de imunoglobulina de ligação (BiP)	Metabolismo e energia	↑
17	Proteína ribossomal 60S	Metabolismo e energia	↓
18	Subunidade ribossomal maior	Metabolismo e energia	↑
19	Subunidade ribossomal pequena	Metabolismo e energia	↓
20	álcool desidrogenase(ADH)	Metabolismo energético	↑
21	Fator de transcrição FapR	Patogenicidade fúngica	↑
22	Peptidil-prolil cis-trans isomerase	Patogenicidade fúngica	↑
23	Policetídeo ciclase	Patogenicidade fúngica	↑
24	Policetídeo sintase	Patogenicidade fúngica	↑
25	Cinesina	Regulação do ciclo celular	↑
26	Valosina (VCP)	Regulação do ciclo celular	↑
27	Transporte de múltiplos fármacos (MFS)	Resistência	↑
28	Ascorbato peroxidase	Resposta ao estresse e antioxidação	↑
29	Catalase	Resposta ao estresse e antioxidação	↑
30	Dismutase do superóxido	Resposta ao estresse e antioxidação	↑
31	Oxidorredutases	Resposta ao estresse e antioxidação	↑
32	Septina	Septação da hifa primária	↑
NA: not assigned
DA: differentially accumulated em diferentes condições experimentais dos estudos analisados.

## Sheet: Host
Supplementary Table S5: Location of proteins identified in the host Theobroma cacao with their respective functions and accumulations.
Identification	Protein	Function	Acumulation
1	TcOsm1	Atividade antifúngica (Ação antimicrobiana, inibição do crescimento micelial)	↑
2	Osm-pepA	Atividade antifúngica (Ação antimicrobiana, inibição do crescimento micelial)	↑
3	Osm-pepB	Atividade antifúngica (Ação antimicrobiana, inibição do crescimento micelial)	↑
4	TcPR-10	Atividade antifúngica (Ação como ribonuclease e potencial alergênico)	↑
5	TcTI (Inibidor de Tripsina)	Atividade antifúngica (Ação inibitória)	↑
6	TcTI (Inibidor de Tripsina)	Atividade antifúngica (Ação inibitória)	↓
7	β-1,3-1,4-glucanase	Atividade antifúngica (Hidrolise de membranas)	↑
8	2,3-bisphosphoglycerate-independent phosphoglycerate mutase (PGAM-i)	Biossíntese da glicose	↓
9	Fructose-bisphosphate aldolase cytoplasmic (aldolase)	Biossíntese da glicose	↓
10	Fructose bisphosphate aldolase like protein	Biossíntese da glicose	↓
11	5-methyltetrahydropteroyltriglutamate-homocysteine S-methyltransferase (MetE)	Biossíntese da metionina	↑
12	Proteína de ligação BiP	Chaperona Molecular	↑
13	TcCys1 (Cistatina)	Defesa, desenvolvimento de sintomas de morte celular programada, inibe crescimento micelial e atua no encurtamento das hifas	↑
14	TcCys2 (Cistatina)	Defesa, desenvolvimento de sintomas de morte celular programada, inibe crescimento micelial e atua no encurtamento das hifas	↑
15	TcCys3 (Cistatina)	Defesa, desenvolvimento de sintomas de morte celular programada, inibe crescimento micelial e atua no encurtamento das hifas	↑
16	TcCys4 (Cistatina)	Defesa, desenvolvimento de sintomas de morte celular programada, inibe crescimento micelial e atua no encurtamento das hifas	↑
17	Calreticulin	Dobramento de proteína	↓
18	Malate dehydrogenase (MDH)	Envolvida no ciclo do ácido cítrico	↑
19	Aconitate hydratase (ACO)	Envolvida no ciclo do ácido cítrico	↑
20	Annexin	Ligação ao Ca 2+	↑
21	Pyruvate decarboxylase (PDC)	oxidation-reduction	↑
22	UDP glucose 6 dehydrogenase (UDPG)	oxidation-reduction	↑
23	NADH ubiquinone oxidoreductase isoform 1 and 2	oxidation-reduction	↑
24	Superoxide dismutase Mn mitochondrial (MnSOD)	oxidation-reduction	↑
25	Alcohol dehydrogenase (ADH)	oxidation-reduction	↑
26	Ascorbate peroxidase	Oxidative stress	↑
27	Peroxidase superfamily protein	Oxidative stress	↑
28	Class III peroxidase	Oxidative stress	↓
29	2-cysteine peroxiredoxin B	Oxidative stress	↓
30	Peroxidase 4	Oxidative stress	↓
31	Chaperonin CPN60 2 mitochondrial	Oxidative stress	↓
32	hypothetical protein CICLE_v10000948mg	Oxidative stress	↑
33	Glyceraldehyde-3-phosphate dehydrogenase C2 isoform 2	Oxidative stress	↑
34	Glyceraldehyde-3-phosphate dehydrogenase C2 isoform 1	Oxidative stress	↑
35	Cationic peroxidase 2 precursor	Oxidative stress	↑
36	Peroxidase superfamily protein isoform 1	Oxidative stress	↓
37	Superoxide dismutase	Oxidative stress	↑
38	Copper/zinc superoxide dismutase 2 isoform 1	Oxidative stress	↑
39	Peroxidase superfamily protein isoform 1	Oxidative stress	↓
40	Ascorbate peroxidase	Oxidative stress	↑
41	Peroxidase	Oxidative stress	↑
42	Peroxidase 68	Oxidative stress	↑
43	Class III peroxidase	Oxidative stress	↓
44	Peroxidase 4	Oxidative stress	↓
45	Chlorophyll a-b binding protein 3, chloroplastic	Photosynthesis and carbohydrate metabolism	↓
46	Phosphomannomutase	Photosynthesis and carbohydrate metabolism	↓
47	6-phosphogluconate dehydrogenase family protein	Photosynthesis and carbohydrate metabolism	↑
48	Glyceraldehyde-3-phosphate dehydrogenase C2 isoform 1	Photosynthesis and carbohydrate metabolism	↑
49	Glyceraldehyde-3-phosphate dehydrogenase C2 isoform 2	Photosynthesis and carbohydrate metabolism	↑
50	Insulinase (Peptidase family M16) protein isoform 1	Photosynthesis and carbohydrate metabolism	↑
51	Photosystem I subunit D-2	Photosynthesis and carbohydrate metabolism	↓
52	Glycosyl hydrolase superfamily protein	Photosynthesis and carbohydrate metabolism	↑
53	Ribulose bisphosphate carboxylase/oxygenase activase 1 isoform 1	Photosynthesis and carbohydrate metabolism	↑
54	Aldolase superfamily protein isoform 1	Photosynthesis and carbohydrate metabolism	↑
55	Amidase family protein isoform 1	Photosynthesis and carbohydrate metabolism	↓
56	Light-harvesting chlorophyll B-binding protein 3	Photosynthesis and carbohydrate metabolism	↓
57	Lactate/malate dehydrogenase family protein	Photosynthesis and carbohydrate metabolism	↓
58	Phosphoglycerate kinase 1	Photosynthesis and carbohydrate metabolism	↑
59	Sedoheptulose-bisphosphatase	Photosynthesis and carbohydrate metabolism	↑
60	Glycosyl hydrolase family 38 protein isoform 1	Photosynthesis and carbohydrate metabolism	↑
61	Chlorophyll a-b binding protein, chloroplastic	Photosynthesis and carbohydrate metabolism	↓
62	hypothetical protein CICLE_v10012049mg	Photosynthesis and carbohydrate metabolism	↓
63	Putative uncharacterized protein	Photosynthesis and carbohydrate metabolism	↑
64	Putative Beta xylosidase alpha L arabinofuranosidase 2	Photosynthesis and carbohydrate metabolism	↑
65	Malate dehydrogenase cytoplasmic	Photosynthesis and carbohydrate metabolism	↑
66	Sucrose synthase	Photosynthesis and carbohydrate metabolism	↑
67	Pyrophosphate--fructose 6 phosphate 1 phosphotransferase subunit alpha	Photosynthesis and carbohydrate metabolism	↑
68	Rhamnose biosynthesis 1 isoform 1	Photosynthesis and carbohydrate metabolism	↑
69	hypothetical protein CICLE_v10032502mg	Photosynthesis and carbohydrate metabolism	↑
70	Malate dehydrogenase	Photosynthesis and carbohydrate metabolism	↓
71	PfkB-like carbohydrate kinase family protein	Photosynthesis and carbohydrate metabolism	↓
72	Beta-glucosidase 44	Photosynthesis and carbohydrate metabolism	↓
73	Enolase	Photosynthesis and carbohydrate metabolism	↓
74	NADP-dependent malic enzyme	Photosynthesis and carbohydrate metabolism	↓
75	PfkB-like carbohydrate kinase family protein	Photosynthesis and carbohydrate metabolism	↓
76	Aldolase superfamily protein isoform 1	Photosynthesis and carbohydrate metabolism	↓
77	Phosphoglycerate kinase cytosolic	Photosynthesis and carbohydrate metabolism	↓
78	Aldolase-type TIM barrel family protein isoform 1	Photosynthesis and carbohydrate metabolism	↑
79	Glucose-6-phosphate 1 dehydrogenase cytoplasmic isoform	Photosynthesis and carbohydrate metabolism	↑
80	Photosystem II subunit O-2	Photosynthesis and carbohydrate metabolism	↓
81	Methionine synthase	Photosynthesis and carbohydrate metabolism	↑
82	5-methyltetrahydropteroyltriglutamate--homocysteine methyltransferase	Photosynthesis and carbohydrate metabolism	↑
83	Prohibitin 2	Photosynthesis and carbohydrate metabolism	↑
84	Chloroplast heat shock protein 70 isoform 1	Photosynthesis and carbohydrate metabolism	↓
85	hypothetical protein CICLE_v10027981mg	Photosynthesis and carbohydrate metabolism	↑
86	heat shock protein 70B	Photosynthesis and carbohydrate metabolism	↑
87	Prohibitin 2	Photosynthesis and carbohydrate metabolism	↑
88	Osmotin 34	Photosynthesis and carbohydrate metabolism	↑
89	Basic chitinase	Photosynthesis and carbohydrate metabolism	↑
90	Glucan endo 1 3 beta glucosidase basic vacuolar isoform	Photosynthesis and carbohydrate metabolism	↑
91	Ankyrin repeat domain-containing protein 2 isoform 1	Photosynthesis and carbohydrate metabolism	↑
92	Uncharacterized protein TCM_004731	Photosynthesis and carbohydrate metabolism	↑
93	21 kDa seed protein	Photosynthesis and carbohydrate metabolism	↓
94	Voltage dependent anion channel 2	Photosynthesis and carbohydrate metabolism	↑
95	Prohibitin 3 isoform 1	Photosynthesis and carbohydrate metabolism	↓
96	MLP-like protein 28	Photosynthesis and carbohydrate metabolism	↓
97	Heat shock 70 kDa protein mitochondrial	Photosynthesis and carbohydrate metabolism	↓
98	Heat shock cognate protein 70–1	Photosynthesis and carbohydrate metabolism	↓
99	Heatshock cognate protein 80	Photosynthesis and carbohydrate metabolism	↓
100	Acidic endochitinase	Photosynthesis and carbohydrate metabolism	↓
101	Putative miraculin-like protein 2	Photosynthesis and carbohydrate metabolism	↓
102	Heat shock protein 80	Resposta ao estresse	↑
103	Heat shock cognate 70 kDa	Resposta ao estresse	↑
104	Stromal 70 kDa heat shock	Resposta ao estresse	↓
105	Heat shock cognate 70 kDa protein 2	Resposta ao estresse	↓
106	Heat shock protein 90 (HSP90)	Resposta ao estresse	↓
107	Heat shock protein 81 (HSP81)	Resposta ao estresse	↓
108	l-ascorbate peroxidase 2 cytosolic (APX2)	Resposta ao estresse	↓
109	TcPR-1f (Dominío quinase)	Resposta de defesa	↑
110	TcPR-1g (Dominío quinase)	Resposta de defesa	↑
111	TcCYSPR04 (Cisteína-protease)	Resposta de defesa	↑
112	TcCYSPR04 (Cisteína-protease)	Resposta de defesa	↑
113	putative miraculin-like protein 2	Stress and defense	↑
114	Voltage dependent anion channel 2	Stress and defense	↑
115	Heat shock protein 89.1 isoform 1	Stress and defense	↑
116	Adenine nucleotide alpha hydrolases-like superfamily protein	Stress and defense	↑
117	Chitinase A	Stress and defense	↑
118	21 kDa seed protein, putative	Stress and defense	↑
119	Mitochondrial HSO70 2 isoform 2	Stress and defense	↑
120	Prohibitin 2	Stress and defense	↑
121	MLP-like protein 28	Stress and defense	↓
122	Chloroplast heat shock protein 70 isoform 1	Stress and defense	↑
123	Carrot EP3–3 chitinase, putative isoform 1	Stress and defense	↑
124	Pathogenesis-related protein 10.5	Stress and defense	↑
125	Adenine nucleotide alpha hydrolases-like superfamily protein	Stress and defense	↑
126	2-cysteine peroxiredoxin B	Stress and defense	↓
127	Pathogenesis-related protein P2 isoform 1	Stress and defense	↓
128	Pathogenesis-related protein P2 isoform 2, partial	Stress and defense	↑
129	Pathogenesis-related protein PR-4B	Stress and defense	↑
130	Abscisic stress ripening protein	Stress and defense	↓
131	21 kDa seed protein	Stress and defense	↓
132	Osmotin 34	Stress and defense	↑
133	17.6 kDa class II heat shock protein	Stress and defense	↑
134	TCP-1/cpn60 chaperonin family protein	Stress and defense	↓
135	class I chitinase	Stress and defense	↑
136	Thaumatin-like protein	Stress and defense	↑
137	Chaperonin CPN60 2 mitochondrial	Stress and defense	↓
DA: differentially accumulated em diferentes condições experimentais dos estudos analisados.
